# Supplementary material for: Crystal structure of bis(μ2-tri­phenyl­acetato-κO:κO′)bis(diisobutylaluminium)
Source: Acta Crystallogr E Crystallogr Commun. 2019 Mar 15;75(Pt 4):456–9. doi: 10.1107/S2056989019003396 (PMC6509680; doi:10.1107/S2056989019003396)
Supplement: Supplementary file 1 [file e-75-00456-sup1.cif]

##############################################################################
#                                                                            #
# This CIF contains the data in a paper accepted for publication in          #
# Acta Crystallographica Section E. It conforms to the requirements of       #
# Notes for Authors for Acta Crystallographica Section E, and has been       #
# peer reviewed under the auspices of the IUCr Commission on Journals.       #
#                                                                            #
# Full details of the Crystallographic Information File format               #
# are given in the paper "The Crystallographic Information File (CIF):       #
# a New Standard Archive File for Crystallography" by S. R. Hall, F. H.      #
# Allen and I. D. Brown [Acta Cryst. (1991), A47, 655-685].                  #
#                                                                            #
# The current version of the core CIF dictionary is obtainable from          #
# ftp://ftp.iucr.org/pub/cif_core.dic.                                       #
#                                                                            #
# Software is freely available for graphical display of the structure(s)     #
# in this CIF. For information consult the CIF software page                 #
# http://www.iucr.org/resources/cif/software.                                #
#                                                                            #
# This file may be used for bona fide research purposes within the           #
# scientific community so long as proper attribution is given to the journal # 
# article from which it was obtained.                                        #
#                                                                            #
##############################################################################
data_global
_database_code_depnum_ccdc_archive 'CCDC 1902149'
_audit_creation_method     'SHELXL-2017/1'
_journal_date_recd_electronic     2019-02-20
_journal_date_accepted     2019-03-09
_journal_name_full     'Acta Crystallographica, Section E'
_journal_year     2019
_journal_volume     75
_journal_issue      4
_journal_page_first     456
_journal_page_last     459
_journal_paper_category     GM
_journal_paper_doi     10.1107/S2056989019003396
_journal_coeditor_code     TX2010
_publ_contact_author_name     'Mikhail E. Minyaev'
_publ_contact_author_address
;
A.V. Topchiev Institute of Petrochemical Synthesis, Russian Academy of Sciences,
29 Leninsky prospect, 119991 Moscow,
Russian Federation
;
_publ_contact_author_email     mminyaev@mail.ru
_publ_contact_author_fax     '+7-495-633-8520'
_publ_contact_author_phone     '+7-926-811-5391'
_publ_section_title
;
Crystal structure of
bis(\m~2~-triphenylacetato-\k<i>O</i>:\k<i>O</i>')bis(diisobutylaluminium)
;
loop_
    _publ_author_name
    _publ_author_footnote
    _publ_author_address
    'Vinogradov, Alexander A.' .
;
A.V. Topchiev Institute of Petrochemical Synthesis, Russian Academy of Sciences,
29 Leninsky prospect, 119991 Moscow,
Russian Federation
;
    'Minyaev, Mikhail E.' .
;
A.V. Topchiev Institute of Petrochemical Synthesis, Russian Academy of Sciences,
29 Leninsky prospect, 119991 Moscow,
Russian Federation
;
    'Lyssenko, Konstantin A.' .
;
G.V. Plekhanov Russian University of Economics, 36 Stremyanny Per.,
Moscow 117997, Russian Federation
Chemistry Department, M.V. Lomonosov Moscow State University,
1 Leninskie Gory Str., Building 3, Moscow 119991,
Russian Federation
;
    'Nifant'ev, Ilya E.' .
;
A.V. Topchiev Institute of Petrochemical Synthesis, Russian Academy of Sciences,
29 Leninsky prospect, 119991 Moscow,
Russian Federation
Chemistry Department, M.V. Lomonosov Moscow State University,
1 Leninskie Gory Str., Building 3, Moscow 119991,
Russian Federation
;
_publ_section_synopsis
;
Single crystals of
tetraisobutybis(\m~2~-triphenylacetato-\k<i>O</i>:\k<i>O</i>')dialuminium have
been formed in the reaction between
tris(tetrahydrofuran)tris(triphenylacetato)neodymium and triisobutylaluminium,
Al(iBu)~3~, in hexane followed by low-temperature crystallization (243 K) from
the reaction mixture.
;
_chemical_name_systematic
;
Bis(\m~2~-triphenylacetato-\k<i>O</i>:\k<i>O</i>')bis(diisobutylaluminium)
;
_chemical_name_common     ?
_chemical_formula_moiety     'C56 H66 Al2 O4'
_chemical_formula_sum     'C56 H66 Al2 O4'
_chemical_formula_iupac     '[Al2 (C4 H9)4 (C20 H15 O2)2]'
_chemical_formula_weight     857.04
_chemical_melting_point     ?
_space_group_crystal_system     triclinic
_space_group_name_H-M_alt     'P -1'
_space_group_name_Hall     '-P 1'
loop_
    _space_group_symop_operation_xyz
    'x, y, z'
    '-x, -y, -z'
_cell_length_a     9.2839(3)
_cell_length_b     12.0281(4)
_cell_length_c     12.5999(4)
_cell_angle_alpha     108.7900(10)
_cell_angle_beta     109.1430(10)
_cell_angle_gamma     91.8660(10)
_cell_volume     1243.25(7)
_cell_formula_units_Z     1
_cell_measurement_reflns_used     4293
_cell_measurement_theta_min     2.21
_cell_measurement_theta_max     28.32
_cell_measurement_temperature     120(2)
_exptl_crystal_description     block
_exptl_crystal_colour     colourless
_exptl_crystal_size_max     0.320
_exptl_crystal_size_mid     0.210
_exptl_crystal_size_min     0.180
_exptl_crystal_density_diffrn     1.145
_exptl_crystal_density_meas     ?
_exptl_crystal_density_method     'not measured'
_exptl_crystal_F_000     460
_exptl_absorpt_coefficient_mu     0.102
_exptl_absorpt_correction_type     multi-scan
_exptl_absorpt_process_details
;
(SADABS; Krause <i>et al.</i>,  2015)
;
_exptl_absorpt_correction_T_min     0.6838
_exptl_absorpt_correction_T_max     0.7465
_exptl_special_details     'moisture and air sensitive'
_diffrn_ambient_temperature     120(2)
_diffrn_radiation_type     MoK\a
_diffrn_radiation_wavelength     0.71073
_diffrn_radiation_source     'fine-focus sealed tube'
_diffrn_radiation_monochromator     graphite
_diffrn_measurement_device_type     'Bruker SMART APEXII'
_diffrn_measurement_method     \w
_diffrn_detector_area_resol_mean     ?
_diffrn_reflns_number     16191
_diffrn_reflns_av_R_equivalents     0.0163
_diffrn_reflns_av_unetI/netI     0.0223
_diffrn_reflns_theta_min     1.810
_diffrn_reflns_theta_max     30.000
_diffrn_reflns_theta_full     25.242
_diffrn_measured_fraction_theta_max     0.999
_diffrn_measured_fraction_theta_full     1.000
_diffrn_reflns_limit_h_min     -13
_diffrn_reflns_limit_h_max     12
_diffrn_reflns_limit_k_min     -16
_diffrn_reflns_limit_k_max     16
_diffrn_reflns_limit_l_min     -17
_diffrn_reflns_limit_l_max     17
_refine_special_details
;
 Refinement of F^2^ against ALL reflections.  The weighted R-factor wR and
 goodness of fit S are based on F^2^, conventional R-factors R are based
 on F, with F set to zero for negative F^2^. The threshold expression of
 F^2^ > 2sigma(F^2^) is used only for calculating R-factors(gt) etc. and is
 not relevant to the choice of reflections for refinement.  R-factors based
 on F^2^ are statistically about twice as large as those based on F, and R-
 factors based on ALL data will be even larger.
;
_reflns_number_total     7242
_reflns_number_gt     6063
_reflns_threshold_expression     'I > 2\s(I)'
_refine_ls_structure_factor_coef     Fsqd
_refine_ls_matrix_type     full
_refine_ls_R_factor_all     0.0487
_refine_ls_R_factor_gt     0.0382
_refine_ls_wR_factor_gt     0.0965
_refine_ls_wR_factor_ref     0.1047
_refine_ls_goodness_of_fit_ref     1.015
_refine_ls_restrained_S_all     1.015
_refine_ls_number_reflns     7242
_refine_ls_number_parameters     284
_refine_ls_number_restraints     0
_refine_ls_hydrogen_treatment     constr
_refine_ls_weighting_scheme     calc
_refine_ls_weighting_details
              'w=1/[\s^2^(Fo^2^)+(0.0485P)^2^+0.4816P] where P=(Fo^2^+2Fc^2^)/3'
_atom_sites_solution_hydrogens     geom
_atom_sites_solution_primary     direct
_atom_sites_solution_secondary     difmap
_refine_ls_shift/su_max     0.001
_refine_ls_shift/su_mean     0.000
_refine_diff_density_max     0.410
_refine_diff_density_min     -0.226
_refine_ls_extinction_method     none
_refine_ls_extinction_coef     .
loop_
    _atom_type_symbol
    _atom_type_description
    _atom_type_scat_dispersion_real
    _atom_type_scat_dispersion_imag
    _atom_type_scat_source
    'C' 'C' 0.0033 0.0016
                         'International Tables Vol C Tables 4.2.6.8 and 6.1.1.4'
    'H' 'H' 0.0000 0.0000
                         'International Tables Vol C Tables 4.2.6.8 and 6.1.1.4'
    'O' 'O' 0.0106 0.0060
                         'International Tables Vol C Tables 4.2.6.8 and 6.1.1.4'
    'Al' 'Al' 0.0645 0.0514
                         'International Tables Vol C Tables 4.2.6.8 and 6.1.1.4'
_computing_data_collection
;
APEX2 (Bruker, 2008)
;
_computing_cell_refinement
;
APEX2 (Bruker, 2008)
;
_computing_data_reduction
;
APEX2 (Bruker, 2008)
;
_computing_structure_solution
;
SHELXS97 (Sheldrick, 2008)
;
_computing_structure_refinement
;
SHELXL2017 (Sheldrick, 2015)
;
_computing_molecular_graphics
;
SHELXTL (Sheldrick, 2008) and Mercury (Macrae <i>et al.</i>,
2008)
;
_computing_publication_material
;
SHELXTL (Sheldrick, 2008), and publCIF (Westrip, 2010)
;
loop_
    _atom_site_type_symbol
    _atom_site_label
    _atom_site_fract_x
    _atom_site_fract_y
    _atom_site_fract_z
    _atom_site_U_iso_or_equiv
    _atom_site_adp_type
    _atom_site_calc_flag
    _atom_site_occupancy
    _atom_site_disorder_assembly
    _atom_site_disorder_group
    Al Al 0.36034(4) 0.60789(3) 0.40800(3) 0.01642(8) Uani d 1 . .
    O O1 0.46295(9) 0.65487(7) 0.56994(7) 0.02070(16) Uani d 1 . .
    O O2 0.59680(10) 0.53977(7) 0.65814(7) 0.02258(17) Uani d 1 . .
    C C1 0.55346(11) 0.63769(9) 0.66037(9) 0.01473(18) Uani d 1 . .
    C C2 0.60602(11) 0.74392(8) 0.78064(8) 0.01395(17) Uani d 1 . .
    C C3 0.70126(11) 0.84711(9) 0.77322(9) 0.01552(18) Uani d 1 . .
    C C4 0.72549(13) 0.84652(10) 0.66985(10) 0.0214(2) Uani d 1 . .
    H H4 0.679269 0.780431 0.597423 0.026 Uiso calc 1 . .
    C C5 0.81694(14) 0.94188(11) 0.67113(11) 0.0264(2) Uani d 1 . .
    H H5 0.831675 0.940322 0.599551 0.032 Uiso calc 1 . .
    C C6 0.88595(13) 1.03822(10) 0.77555(11) 0.0255(2) Uani d 1 . .
    H H6 0.948184 1.102928 0.776255 0.031 Uiso calc 1 . .
    C C7 0.86365(14) 1.03974(10) 0.87945(11) 0.0254(2) Uani d 1 . .
    H H7 0.910835 1.105845 0.951716 0.030 Uiso calc 1 . .
    C C8 0.77282(13) 0.94532(9) 0.87861(10) 0.0213(2) Uani d 1 . .
    H H8 0.758995 0.947335 0.950612 0.026 Uiso calc 1 . .
    C C9 0.71189(11) 0.70895(9) 0.88401(9) 0.01570(18) Uani d 1 . .
    C C10 0.84898(12) 0.66876(9) 0.87587(9) 0.01762(19) Uani d 1 . .
    H H10 0.872291 0.660624 0.805990 0.021 Uiso calc 1 . .
    C C11 0.95149(13) 0.64058(10) 0.96847(10) 0.0219(2) Uani d 1 . .
    H H11 1.043453 0.612413 0.961155 0.026 Uiso calc 1 . .
    C C12 0.91965(14) 0.65356(10) 1.07182(10) 0.0245(2) Uani d 1 . .
    H H12 0.989225 0.633819 1.135044 0.029 Uiso calc 1 . .
    C C13 0.78621(14) 0.69535(11) 1.08199(10) 0.0249(2) Uani d 1 . .
    H H13 0.764773 0.705090 1.152906 0.030 Uiso calc 1 . .
    C C14 0.68228(13) 0.72347(10) 0.98882(10) 0.0208(2) Uani d 1 . .
    H H14 0.591151 0.752588 0.997035 0.025 Uiso calc 1 . .
    C C15 0.45248(11) 0.77495(9) 0.79625(9) 0.01574(18) Uani d 1 . .
    C C16 0.35242(12) 0.68609(10) 0.79768(10) 0.0204(2) Uani d 1 . .
    H H16 0.382480 0.610353 0.792614 0.025 Uiso calc 1 . .
    C C17 0.20989(13) 0.70739(11) 0.80642(11) 0.0243(2) Uani d 1 . .
    H H17 0.143354 0.646379 0.807484 0.029 Uiso calc 1 . .
    C C18 0.16423(13) 0.81765(11) 0.81363(11) 0.0260(2) Uani d 1 . .
    H H18 0.066942 0.832509 0.819938 0.031 Uiso calc 1 . .
    C C19 0.26197(14) 0.90553(11) 0.81151(12) 0.0276(2) Uani d 1 . .
    H H19 0.231175 0.980971 0.816053 0.033 Uiso calc 1 . .
    C C20 0.40547(13) 0.88454(10) 0.80277(10) 0.0219(2) Uani d 1 . .
    H H20 0.471338 0.945698 0.801290 0.026 Uiso calc 1 . .
    C C21 0.46133(13) 0.72019(10) 0.36084(10) 0.0222(2) Uani d 1 . .
    H H21A 0.469150 0.800830 0.418442 0.027 Uiso calc 1 . .
    H H21C 0.568096 0.703514 0.372745 0.027 Uiso calc 1 . .
    C C22 0.39213(13) 0.72538(10) 0.23396(11) 0.0238(2) Uani d 1 . .
    H H22 0.281201 0.734727 0.218042 0.029 Uiso calc 1 . .
    C C23 0.47318(17) 0.83216(12) 0.22378(13) 0.0320(3) Uani d 1 . .
    H H23A 0.460235 0.905703 0.280219 0.048 Uiso calc 1 . .
    H H23B 0.427888 0.832215 0.141750 0.048 Uiso calc 1 . .
    H H23C 0.583350 0.826987 0.242832 0.048 Uiso calc 1 . .
    C C24 0.39865(17) 0.61094(12) 0.13896(12) 0.0333(3) Uani d 1 . .
    H H24A 0.357500 0.618086 0.059590 0.050 Uiso calc 1 . .
    H H24B 0.336713 0.544191 0.140295 0.050 Uiso calc 1 . .
    H H24C 0.505921 0.596939 0.155904 0.050 Uiso calc 1 . .
    C C25 0.13991(13) 0.58192(10) 0.38202(10) 0.0220(2) Uani d 1 . .
    H H25A 0.081171 0.575283 0.298399 0.026 Uiso calc 1 . .
    H H25B 0.116166 0.504248 0.388900 0.026 Uiso calc 1 . .
    C C26 0.07847(14) 0.67528(12) 0.46520(11) 0.0279(2) Uani d 1 . .
    H H26 0.134767 0.679617 0.549380 0.033 Uiso calc 1 . .
    C C27 -0.09381(17) 0.63988(16) 0.43580(15) 0.0430(3) Uani d 1 . .
    H H27A -0.128031 0.698006 0.493736 0.064 Uiso calc 1 . .
    H H27B -0.111633 0.561008 0.440224 0.064 Uiso calc 1 . .
    H H27C -0.152073 0.637961 0.354626 0.064 Uiso calc 1 . .
    C C28 0.1090(2) 0.79795(14) 0.45938(16) 0.0440(4) Uani d 1 . .
    H H28A 0.068374 0.855379 0.513088 0.066 Uiso calc 1 . .
    H H28B 0.057855 0.795392 0.376941 0.066 Uiso calc 1 . .
    H H28C 0.220363 0.822015 0.484379 0.066 Uiso calc 1 . .
loop_
    _atom_site_aniso_label
    _atom_site_aniso_U_11
    _atom_site_aniso_U_22
    _atom_site_aniso_U_33
    _atom_site_aniso_U_12
    _atom_site_aniso_U_13
    _atom_site_aniso_U_23
    Al 0.01816(15) 0.01465(14) 0.01484(14) 0.00357(11) 0.00382(11) 0.00514(11)
    O1 0.0225(4) 0.0188(4) 0.0153(3) 0.0026(3) 0.0020(3) 0.0038(3)
    O2 0.0279(4) 0.0149(3) 0.0192(4) 0.0047(3) 0.0044(3) 0.0026(3)
    C1 0.0135(4) 0.0144(4) 0.0153(4) -0.0002(3) 0.0057(3) 0.0037(3)
    C2 0.0141(4) 0.0127(4) 0.0134(4) 0.0015(3) 0.0043(3) 0.0031(3)
    C3 0.0140(4) 0.0140(4) 0.0173(4) 0.0019(3) 0.0044(3) 0.0052(4)
    C4 0.0213(5) 0.0208(5) 0.0196(5) -0.0016(4) 0.0074(4) 0.0041(4)
    C5 0.0273(6) 0.0273(6) 0.0286(6) -0.0002(4) 0.0135(5) 0.0118(5)
    C6 0.0214(5) 0.0207(5) 0.0349(6) -0.0009(4) 0.0080(5) 0.0128(5)
    C7 0.0256(5) 0.0163(5) 0.0260(5) -0.0035(4) 0.0023(4) 0.0047(4)
    C8 0.0248(5) 0.0175(5) 0.0177(5) -0.0007(4) 0.0047(4) 0.0045(4)
    C9 0.0158(4) 0.0137(4) 0.0148(4) 0.0001(3) 0.0031(3) 0.0039(3)
    C10 0.0167(4) 0.0163(4) 0.0181(5) 0.0006(3) 0.0048(4) 0.0055(4)
    C11 0.0175(5) 0.0202(5) 0.0251(5) 0.0024(4) 0.0030(4) 0.0088(4)
    C12 0.0247(5) 0.0233(5) 0.0212(5) 0.0010(4) 0.0001(4) 0.0107(4)
    C13 0.0281(6) 0.0286(6) 0.0167(5) 0.0015(4) 0.0055(4) 0.0094(4)
    C14 0.0208(5) 0.0232(5) 0.0178(5) 0.0036(4) 0.0065(4) 0.0067(4)
    C15 0.0147(4) 0.0170(4) 0.0140(4) 0.0022(3) 0.0048(3) 0.0038(3)
    C16 0.0191(5) 0.0191(5) 0.0231(5) 0.0018(4) 0.0082(4) 0.0069(4)
    C17 0.0196(5) 0.0278(6) 0.0267(5) 0.0009(4) 0.0106(4) 0.0092(4)
    C18 0.0201(5) 0.0343(6) 0.0262(6) 0.0083(4) 0.0121(4) 0.0099(5)
    C19 0.0270(6) 0.0255(6) 0.0351(6) 0.0120(5) 0.0155(5) 0.0117(5)
    C20 0.0223(5) 0.0190(5) 0.0269(5) 0.0049(4) 0.0113(4) 0.0086(4)
    C21 0.0228(5) 0.0200(5) 0.0234(5) 0.0027(4) 0.0069(4) 0.0083(4)
    C22 0.0212(5) 0.0261(5) 0.0284(6) 0.0040(4) 0.0086(4) 0.0156(5)
    C23 0.0396(7) 0.0267(6) 0.0412(7) 0.0074(5) 0.0217(6) 0.0190(5)
    C24 0.0438(7) 0.0290(6) 0.0258(6) -0.0037(5) 0.0118(5) 0.0096(5)
    C25 0.0214(5) 0.0266(5) 0.0176(5) 0.0038(4) 0.0058(4) 0.0085(4)
    C26 0.0269(6) 0.0367(6) 0.0227(5) 0.0115(5) 0.0108(5) 0.0113(5)
    C27 0.0307(7) 0.0603(10) 0.0474(8) 0.0159(7) 0.0223(6) 0.0218(7)
    C28 0.0497(9) 0.0339(7) 0.0557(9) 0.0175(6) 0.0288(8) 0.0140(7)
_geom_special_details
;
 All esds (except the esd in the dihedral angle between two l.s. planes)
 are estimated using the full covariance matrix.  The cell esds are taken
 into account individually in the estimation of esds in distances, angles
 and torsion angles; correlations between esds in cell parameters are only
 used when they are defined by crystal symmetry.  An approximate (isotropic)
 treatment of cell esds is used for estimating esds involving l.s. planes.
;
loop_
    _geom_bond_atom_site_label_1
    _geom_bond_atom_site_label_2
    _geom_bond_site_symmetry_2
    _geom_bond_distance
    _geom_bond_publ_flag
    Al O1 . 1.8269(8) y
    Al O2 2_666 1.8212(8) y
    Al C21 . 1.9639(12) y
    Al C25 . 1.9611(12) y
    O1 C1 . 1.2579(12) y
    O2 C1 . 1.2518(12) y
    C1 C2 . 1.5473(13) ?
    C2 C9 . 1.5425(14) ?
    C2 C15 . 1.5431(14) ?
    C2 C3 . 1.5455(14) ?
    C3 C4 . 1.3905(14) ?
    C3 C8 . 1.3999(14) ?
    C4 C5 . 1.3973(15) ?
    C4 H4 . 0.9500 ?
    C5 C6 . 1.3788(17) ?
    C5 H5 . 0.9500 ?
    C6 C7 . 1.3855(17) ?
    C6 H6 . 0.9500 ?
    C7 C8 . 1.3875(15) ?
    C7 H7 . 0.9500 ?
    C8 H8 . 0.9500 ?
    C9 C14 . 1.3938(14) ?
    C9 C10 . 1.3992(14) ?
    C10 C11 . 1.3890(14) ?
    C10 H10 . 0.9500 ?
    C11 C12 . 1.3900(17) ?
    C11 H11 . 0.9500 ?
    C12 C13 . 1.3809(17) ?
    C12 H12 . 0.9500 ?
    C13 C14 . 1.3992(15) ?
    C13 H13 . 0.9500 ?
    C14 H14 . 0.9500 ?
    C15 C20 . 1.3878(14) ?
    C15 C16 . 1.4016(14) ?
    C16 C17 . 1.3887(15) ?
    C16 H16 . 0.9500 ?
    C17 C18 . 1.3896(17) ?
    C17 H17 . 0.9500 ?
    C18 C19 . 1.3831(18) ?
    C18 H18 . 0.9500 ?
    C19 C20 . 1.3968(16) ?
    C19 H19 . 0.9500 ?
    C20 H20 . 0.9500 ?
    C21 C22 . 1.5381(16) ?
    C21 H21A . 0.9900 ?
    C21 H21C . 0.9900 ?
    C22 C24 . 1.5241(18) ?
    C22 C23 . 1.5293(16) ?
    C22 H22 . 1.0000 ?
    C23 H23A . 0.9800 ?
    C23 H23B . 0.9800 ?
    C23 H23C . 0.9800 ?
    C24 H24A . 0.9800 ?
    C24 H24B . 0.9800 ?
    C24 H24C . 0.9800 ?
    C25 C26 . 1.5363(16) ?
    C25 H25A . 0.9900 ?
    C25 H25B . 0.9900 ?
    C26 C28 . 1.523(2) ?
    C26 C27 . 1.5304(19) ?
    C26 H26 . 1.0000 ?
    C27 H27A . 0.9800 ?
    C27 H27B . 0.9800 ?
    C27 H27C . 0.9800 ?
    C28 H28A . 0.9800 ?
    C28 H28B . 0.9800 ?
    C28 H28C . 0.9800 ?
loop_
    _geom_angle_atom_site_label_1
    _geom_angle_atom_site_label_2
    _geom_angle_atom_site_label_3
    _geom_angle_site_symmetry_1
    _geom_angle_site_symmetry_3
    _geom_angle
    _geom_angle_publ_flag
    O2 Al O1 2_666 . 106.84(4) ?
    O2 Al C25 2_666 . 104.41(5) ?
    O1 Al C25 . . 106.37(4) ?
    O2 Al C21 2_666 . 108.55(5) ?
    O1 Al C21 . . 103.48(4) ?
    C25 Al C21 . . 125.97(5) ?
    C1 O1 Al . . 151.00(7) ?
    C1 O2 Al . 2_666 156.79(8) ?
    O2 C1 O1 . . 123.64(9) ?
    O2 C1 C2 . . 119.65(9) ?
    O1 C1 C2 . . 116.65(9) ?
    C9 C2 C15 . . 112.68(8) ?
    C9 C2 C3 . . 106.65(8) ?
    C15 C2 C3 . . 113.13(8) ?
    C9 C2 C1 . . 110.97(8) ?
    C15 C2 C1 . . 103.23(8) ?
    C3 C2 C1 . . 110.25(8) ?
    C4 C3 C8 . . 117.96(9) ?
    C4 C3 C2 . . 124.20(9) ?
    C8 C3 C2 . . 117.79(9) ?
    C3 C4 C5 . . 120.85(10) ?
    C3 C4 H4 . . 119.6 ?
    C5 C4 H4 . . 119.6 ?
    C6 C5 C4 . . 120.45(11) ?
    C6 C5 H5 . . 119.8 ?
    C4 C5 H5 . . 119.8 ?
    C5 C6 C7 . . 119.35(10) ?
    C5 C6 H6 . . 120.3 ?
    C7 C6 H6 . . 120.3 ?
    C6 C7 C8 . . 120.41(10) ?
    C6 C7 H7 . . 119.8 ?
    C8 C7 H7 . . 119.8 ?
    C7 C8 C3 . . 120.97(10) ?
    C7 C8 H8 . . 119.5 ?
    C3 C8 H8 . . 119.5 ?
    C14 C9 C10 . . 118.49(9) ?
    C14 C9 C2 . . 122.79(9) ?
    C10 C9 C2 . . 118.56(9) ?
    C11 C10 C9 . . 120.97(10) ?
    C11 C10 H10 . . 119.5 ?
    C9 C10 H10 . . 119.5 ?
    C10 C11 C12 . . 120.06(10) ?
    C10 C11 H11 . . 120.0 ?
    C12 C11 H11 . . 120.0 ?
    C13 C12 C11 . . 119.55(10) ?
    C13 C12 H12 . . 120.2 ?
    C11 C12 H12 . . 120.2 ?
    C12 C13 C14 . . 120.62(11) ?
    C12 C13 H13 . . 119.7 ?
    C14 C13 H13 . . 119.7 ?
    C9 C14 C13 . . 120.28(10) ?
    C9 C14 H14 . . 119.9 ?
    C13 C14 H14 . . 119.9 ?
    C20 C15 C16 . . 118.53(9) ?
    C20 C15 C2 . . 123.12(9) ?
    C16 C15 C2 . . 118.27(9) ?
    C17 C16 C15 . . 120.81(10) ?
    C17 C16 H16 . . 119.6 ?
    C15 C16 H16 . . 119.6 ?
    C16 C17 C18 . . 120.23(11) ?
    C16 C17 H17 . . 119.9 ?
    C18 C17 H17 . . 119.9 ?
    C19 C18 C17 . . 119.28(10) ?
    C19 C18 H18 . . 120.4 ?
    C17 C18 H18 . . 120.4 ?
    C18 C19 C20 . . 120.70(11) ?
    C18 C19 H19 . . 119.7 ?
    C20 C19 H19 . . 119.7 ?
    C15 C20 C19 . . 120.45(10) ?
    C15 C20 H20 . . 119.8 ?
    C19 C20 H20 . . 119.8 ?
    C22 C21 Al . . 120.48(8) ?
    C22 C21 H21A . . 107.2 ?
    Al C21 H21A . . 107.2 ?
    C22 C21 H21C . . 107.2 ?
    Al C21 H21C . . 107.2 ?
    H21A C21 H21C . . 106.8 ?
    C24 C22 C23 . . 110.11(10) ?
    C24 C22 C21 . . 111.38(10) ?
    C23 C22 C21 . . 111.41(10) ?
    C24 C22 H22 . . 107.9 ?
    C23 C22 H22 . . 107.9 ?
    C21 C22 H22 . . 107.9 ?
    C22 C23 H23A . . 109.5 ?
    C22 C23 H23B . . 109.5 ?
    H23A C23 H23B . . 109.5 ?
    C22 C23 H23C . . 109.5 ?
    H23A C23 H23C . . 109.5 ?
    H23B C23 H23C . . 109.5 ?
    C22 C24 H24A . . 109.5 ?
    C22 C24 H24B . . 109.5 ?
    H24A C24 H24B . . 109.5 ?
    C22 C24 H24C . . 109.5 ?
    H24A C24 H24C . . 109.5 ?
    H24B C24 H24C . . 109.5 ?
    C26 C25 Al . . 117.87(8) ?
    C26 C25 H25A . . 107.8 ?
    Al C25 H25A . . 107.8 ?
    C26 C25 H25B . . 107.8 ?
    Al C25 H25B . . 107.8 ?
    H25A C25 H25B . . 107.2 ?
    C28 C26 C27 . . 110.38(12) ?
    C28 C26 C25 . . 111.39(11) ?
    C27 C26 C25 . . 111.31(11) ?
    C28 C26 H26 . . 107.9 ?
    C27 C26 H26 . . 107.9 ?
    C25 C26 H26 . . 107.9 ?
    C26 C27 H27A . . 109.5 ?
    C26 C27 H27B . . 109.5 ?
    H27A C27 H27B . . 109.5 ?
    C26 C27 H27C . . 109.5 ?
    H27A C27 H27C . . 109.5 ?
    H27B C27 H27C . . 109.5 ?
    C26 C28 H28A . . 109.5 ?
    C26 C28 H28B . . 109.5 ?
    H28A C28 H28B . . 109.5 ?
    C26 C28 H28C . . 109.5 ?
    H28A C28 H28C . . 109.5 ?
    H28B C28 H28C . . 109.5 ?
loop_
    _geom_torsion_atom_site_label_1
    _geom_torsion_atom_site_label_2
    _geom_torsion_atom_site_label_3
    _geom_torsion_atom_site_label_4
    _geom_torsion_site_symmetry_1
    _geom_torsion_site_symmetry_2
    _geom_torsion_site_symmetry_3
    _geom_torsion_site_symmetry_4
    _geom_torsion
    _geom_torsion_publ_flag
    O2 Al O1 C1 2_666 . . . 3.48(16) ?
    C25 Al O1 C1 . . . . 114.58(15) ?
    C21 Al O1 C1 . . . . -111.00(15) ?
    Al O2 C1 O1 2_666 . . . 24.1(3) ?
    Al O2 C1 C2 2_666 . . . -158.73(15) ?
    Al O1 C1 O2 . . . . -12.9(2) ?
    Al O1 C1 C2 . . . . 169.90(11) ?
    O2 C1 C2 C9 . . . . 0.80(13) ?
    O1 C1 C2 C9 . . . . 178.13(8) ?
    O2 C1 C2 C15 . . . . -120.15(10) ?
    O1 C1 C2 C15 . . . . 57.18(11) ?
    O2 C1 C2 C3 . . . . 118.74(10) ?
    O1 C1 C2 C3 . . . . -63.94(11) ?
    C9 C2 C3 C4 . . . . 124.93(10) ?
    C15 C2 C3 C4 . . . . -110.63(11) ?
    C1 C2 C3 C4 . . . . 4.38(13) ?
    C9 C2 C3 C8 . . . . -52.35(11) ?
    C15 C2 C3 C8 . . . . 72.08(11) ?
    C1 C2 C3 C8 . . . . -172.91(9) ?
    C8 C3 C4 C5 . . . . -0.80(16) ?
    C2 C3 C4 C5 . . . . -178.08(10) ?
    C3 C4 C5 C6 . . . . 0.48(18) ?
    C4 C5 C6 C7 . . . . -0.07(18) ?
    C5 C6 C7 C8 . . . . 0.01(18) ?
    C6 C7 C8 C3 . . . . -0.36(18) ?
    C4 C3 C8 C7 . . . . 0.74(16) ?
    C2 C3 C8 C7 . . . . 178.19(10) ?
    C15 C2 C9 C14 . . . . -10.07(13) ?
    C3 C2 C9 C14 . . . . 114.64(10) ?
    C1 C2 C9 C14 . . . . -125.27(10) ?
    C15 C2 C9 C10 . . . . 174.54(9) ?
    C3 C2 C9 C10 . . . . -60.76(11) ?
    C1 C2 C9 C10 . . . . 59.34(11) ?
    C14 C9 C10 C11 . . . . 1.83(15) ?
    C2 C9 C10 C11 . . . . 177.43(9) ?
    C9 C10 C11 C12 . . . . -0.82(16) ?
    C10 C11 C12 C13 . . . . -0.44(17) ?
    C11 C12 C13 C14 . . . . 0.67(18) ?
    C10 C9 C14 C13 . . . . -1.60(16) ?
    C2 C9 C14 C13 . . . . -177.00(10) ?
    C12 C13 C14 C9 . . . . 0.37(17) ?
    C9 C2 C15 C20 . . . . 121.13(11) ?
    C3 C2 C15 C20 . . . . 0.05(13) ?
    C1 C2 C15 C20 . . . . -119.09(10) ?
    C9 C2 C15 C16 . . . . -62.24(12) ?
    C3 C2 C15 C16 . . . . 176.68(9) ?
    C1 C2 C15 C16 . . . . 57.54(11) ?
    C20 C15 C16 C17 . . . . -0.52(16) ?
    C2 C15 C16 C17 . . . . -177.30(10) ?
    C15 C16 C17 C18 . . . . 0.15(17) ?
    C16 C17 C18 C19 . . . . 0.25(18) ?
    C17 C18 C19 C20 . . . . -0.28(19) ?
    C16 C15 C20 C19 . . . . 0.49(16) ?
    C2 C15 C20 C19 . . . . 177.11(10) ?
    C18 C19 C20 C15 . . . . -0.10(18) ?
    Al C21 C22 C24 . . . . -66.22(12) ?
    Al C21 C22 C23 . . . . 170.40(8) ?
    Al C25 C26 C28 . . . . 58.20(13) ?
    Al C25 C26 C27 . . . . -178.14(9) ?
_shelx_space_group_comment
;
The symmetry employed for this shelxl refinement is uniquely defined
by the following loop, which should always be used as a source of
symmetry information in preference to the above space-group names.
They are only intended as comments.
;
_shelx_estimated_absorpt_T_min     0.968
_shelx_estimated_absorpt_T_max     0.982
_shelx_hkl_file
;
  -1   0   0 1644.76 19.0504   1
  -1   0   0 1646.33 18.8445   2
   1   0   0 1661.57 19.1642   1
   1   0   0 1649.69 18.6480   2
   1   0   0 1622.22 19.3963   3
  -2   0   0 1.66941 0.62721   1
  -2   0   0 1.40839 0.54140   2
   2   0   0 2.38045 0.59680   3
  -3   0   0 650.377 8.22693   1
  -3   0   0 637.879 7.96366   2
   3   0   0 646.773 8.22416   3
  -4   0   0 1692.32 19.4535   1
  -4   0   0 1668.01 19.1459   2
   4   0   0 1668.31 19.4127   3
  -5   0   0 1.66154 1.10604   1
  -5   0   0 1.83575 1.04546   2
   5   0   0 2.02638 1.20583   3
  -6   0   0 179.796 4.30449   1
  -6   0   0 176.680 4.12111   2
   6   0   0 182.587 4.37367   3
  -7   0   0 -0.2392 1.37712   1
  -7   0   0 -1.6370 1.25351   2
   7   0   0 1.57427 1.66868   3
  -8   0   0 5.79508 1.49868   2
  -8   0   0 6.24927 1.80622   1
   8   0   0 5.11457 1.92041   3
  -9   0   0 4.06391 1.93673   1
  -9   0   0 8.33170 1.82549   2
   9   0   0 7.26915 2.13416   3
 -10   0   0 9.84834 2.32347   1
  10   0   0 11.2949 2.49554   3
 -11   0   0 30.7360 3.26359   1
  11   0   0 37.5171 3.50900   3
 -12   0   0 80.8429 4.72691   1
  12   0   0 85.0769 4.84138   3
 -13   1   0 10.5285 2.83130   1
  12  -1   0 4.58663 2.47451   3
 -12   1   0 5.25247 2.35057   1
  11  -1   0 4.50008 2.40045   3
 -11   1   0 -0.5404 2.10016   1
  10  -1   0 145.245 5.06297   3
 -10   1   0 136.401 5.14203   1
   9  -1   0 263.749 6.34686   3
  -9   1   0 267.754 6.11762   2
  -9   1   0 261.432 6.62299   1
   8  -1   0 240.859 5.70238   3
  -8   1   0 237.327 5.41448   2
  -8   1   0 240.056 5.94407   1
   7  -1   0 133.704 4.07413   3
  -7   1   0 133.142 4.23324   1
  -7   1   0 132.670 3.96620   2
   6  -1   0 16.2728 1.75940   3
  -6   1   0 15.2874 1.84740   1
  -6   1   0 17.9273 1.67371   2
   5  -1   0 14.8973 1.48745   3
  -5   1   0 15.8512 1.63203   1
  -5   1   0 15.4449 1.44799   2
   4  -1   0 3678.26 42.3482   3
  -4   1   0 3707.61 42.2291   2
  -4   1   0 3615.08 43.1861   1
   3  -1   0 4943.62 57.5269   3
  -3   1   0 5018.24 57.8154   2
  -3   1   0 5168.90 60.0565   1
   2  -1   0 567.211 6.68920   3
  -2   1   0 574.614 7.08475   1
  -2   1   0 578.315 7.02016   2
   1  -1   0 366.286 4.42603   2
   1  -1   0 365.429 4.03288   3
  -1   1   0 367.480 4.43544   2
  -1   1   0 362.255 4.02408   3
  -1   1   0 357.342 4.41987   1
   0  -1   0 1055.36 12.8904   1
   0   1   0 1077.40 12.8190   2
   0   1   0 1088.06 12.2951   3
  -1  -1   0 754.589 8.31926   2
  -1  -1   0 755.739 8.35294   1
   1   1   0 721.185 8.47224   3
   1   1   0 752.417 8.30679   2
  -2  -1   0 3194.93 37.3761   1
  -2  -1   0 3158.67 36.1314   2
   2   1   0 3064.76 37.9969   3
  -3  -1   0 421.036 5.83281   1
  -3  -1   0 410.746 5.57548   2
   3   1   0 411.120 6.00071   3
  -4  -1   0 2.87910 0.90768   2
  -4  -1   0 2.49746 1.03176   1
   4   1   0 3.68377 1.18174   3
  -5  -1   0 175.251 3.93455   1
  -5  -1   0 172.669 3.68915   2
   5   1   0 176.354 4.22640   3
  -6  -1   0 11.0449 1.49099   2
  -6  -1   0 11.4526 1.65014   1
   6   1   0 11.8975 1.87262   3
  -7  -1   0 160.668 4.45407   1
  -7  -1   0 159.291 4.16143   2
   7   1   0 162.122 4.81105   3
  -8  -1   0 242.842 5.83350   1
  -8  -1   0 235.603 5.38211   2
   8   1   0 239.733 6.16432   3
  -9  -1   0 249.886 5.81375   2
  -9  -1   0 252.249 6.20484   1
   9   1   0 243.120 6.41669   3
 -10  -1   0 2.63695 1.91810   1
  10   1   0 -1.4189 2.07204   3
 -11  -1   0 16.5256 2.76150   1
  11   1   0 20.1511 3.10621   3
 -12  -1   0 36.4809 3.65842   1
  12   1   0 33.3570 3.72253   3
  13   1   0 1.52963 2.84970   3
  13  -2   0 167.679 6.45042   1
 -12   2   0 64.3259 4.48084   1
  11  -2   0 1.17774 2.05123   3
 -11   2   0 1.85350 2.23272   1
  10  -2   0 52.9960 3.43372   3
 -10   2   0 53.2391 3.79461   1
 -10   2   0 61.4537 3.38109   2
   9  -2   0 85.8770 3.71953   3
  -9   2   0 83.4224 3.58555   2
  -9   2   0 80.3491 4.04309   1
   8  -2   0 8.60738 1.85489   3
  -8   2   0 6.17584 1.63650   2
  -8   2   0 7.38907 1.82252   1
   7  -2   0 8.76614 1.71399   3
  -7   2   0 9.78410 1.78788   1
  -7   2   0 6.38490 1.57213   2
   6  -2   0 216.787 4.55557   3
  -6   2   0 213.238 4.69718   2
  -6   2   0 213.414 4.90887   1
   5  -2   0 119.997 3.01427   3
  -5   2   0 119.445 3.36767   1
  -5   2   0 123.023 3.29696   2
   4  -2   0 45.6094 1.79849   3
  -4   2   0 44.5707 2.26448   1
  -4   2   0 43.3723 2.12733   2
   3  -2   0 831.343 9.62834   3
  -3   2   0 826.491 10.2935   2
  -3   2   0 838.869 10.4125   1
   2  -2   0 3946.34 43.4419   3
  -2   2   0 3871.09 47.7041   1
  -2   2   0 4050.31 43.3616   3
  -2   2   0 3993.09 45.8911   2
   1  -2   0 1395.00 15.2426   3
   1  -2   0 1376.06 16.9882   1
  -1   2   0 1398.47 15.2166   3
  -1   2   0 1416.76 15.5293   2
   0  -2   0 5483.59 59.4683   3
   0  -2   0 5379.80 60.5447   1
   0   2   0 5389.10 84.2834   3
   0   2   0 5438.09 60.9939   2
  -1  -2   0 848.825 9.65165   1
   1   2   0 853.611 9.86798   3
   1   2   0 841.348 9.71356   2
  -2  -2   0 1526.78 16.9655   1
  -2  -2   0 1503.88 16.8590   2
   2   2   0 1523.48 17.3266   3
  -3  -2   0 311.481 4.59288   2
  -3  -2   0 309.437 4.74317   1
   3   2   0 304.745 5.08041   3
  -4  -2   0 211.986 4.05929   1
  -4  -2   0 212.271 3.87158   2
   4   2   0 211.993 4.39738   3
  -5  -2   0 726.448 9.96940   1
  -5  -2   0 705.798 9.56893   2
   5   2   0 719.554 10.4275   3
  -6  -2   0 178.164 4.09257   2
  -6  -2   0 179.528 4.37294   1
   6   2   0 182.359 4.78672   3
  -7  -2   0 -0.1610 1.22583   2
  -7  -2   0 -0.2391 1.39497   1
   7   2   0 1.52963 1.84689   3
  -8  -2   0 406.331 7.77524   1
  -8  -2   0 405.577 7.33273   2
   8   2   0 395.952 8.19839   3
  -9  -2   0 54.4752 3.34639   1
  -9  -2   0 47.0327 2.99088   2
   9   2   0 48.8361 3.72166   3
 -10  -2   0 14.1449 2.40686   1
  10   2   0 13.5291 2.80902   3
 -11  -2   0 59.5992 3.92584   1
  11   2   0 55.5566 4.08973   3
  12   2   0 0.73315 2.55680   3
  13  -3   0 16.2444 3.00578   1
  12  -3   0 18.8173 2.96282   1
 -11   3   0 7.13753 2.35192   1
  10  -3   0 55.2720 3.46759   3
 -10   3   0 58.9633 3.52386   2
 -10   3   0 61.7544 3.77642   1
   9  -3   0 0.91776 1.64544   3
  -9   3   0 1.04044 1.87563   1
  -9   3   0 0.16852 1.56846   2
   8  -3   0 35.4350 2.72240   3
  -8   3   0 36.0639 2.93011   1
  -8   3   0 41.4613 2.96580   2
   7  -3   0 47.9219 2.64838   3
  -7   3   0 46.4285 2.94869   1
  -7   3   0 46.1413 2.78861   2
   6  -3   0 0.88743 1.17271   3
  -6   3   0 1.00004 1.31473   2
  -6   3   0 2.72878 1.35245   1
   5  -3   0 525.265 7.17035   3
  -5   3   0 533.771 8.28768   1
  -5   3   0 515.691 7.98610   2
   4  -3   0 1168.19 13.4740   3
  -4   3   0 1175.92 14.7314   1
  -4   3   0 1197.07 14.6303   2
   3  -3   0 196.738 2.82363   3
  -3   3   0 194.695 3.81656   1
  -3   3   0 195.717 3.77213   2
   2  -3   0 920.296 11.2860   1
   2  -3   0 946.065 10.0270   3
   2  -3   0 934.452 9.99667   3
  -2   3   0 919.940 11.2986   2
   1  -3   0 13.5682 0.80192   3
   1  -3   0 13.8282 1.02688   1
  -1   3   0 13.0673 1.04279   2
  -1   3   0 12.9262 0.74221   3
   0  -3   0 5818.67 65.8484   1
   0   3   0 5663.97 65.5040   2
   0   3   0 5788.99 64.1614   3
  -1  -3   0 1605.51 17.8709   1
   1   3   0 1621.93 18.0444   2
   1   3   0 1604.17 18.0399   3
  -2  -3   0 335.434 4.92010   1
  -2  -3   0 336.533 4.91719   2
   2   3   0 339.058 5.23797   3
  -3  -3   0 32.2861 1.57454   2
  -3  -3   0 32.2028 1.91856   1
   3   3   0 36.6137 2.05073   3
  -4  -3   0 14.2609 1.26104   2
  -4  -3   0 16.4934 1.44422   1
   4   3   0 14.3587 1.65867   3
  -5  -3   0 529.640 8.02150   1
  -5  -3   0 525.536 7.74331   2
   5   3   0 533.261 8.63383   3
  -6  -3   0 5.48340 1.32775   2
  -6  -3   0 6.61621 1.51495   1
   6   3   0 3.20743 1.70882   3
  -7  -3   0 630.903 9.60961   2
  -7  -3   0 661.561 10.2030   1
   7   3   0 647.905 10.9344   3
  -8  -3   0 29.3896 2.41479   2
  -8  -3   0 24.4801 2.40745   1
   8   3   0 26.7817 2.83597   3
  -9  -3   0 239.130 6.11835   1
   9   3   0 237.404 6.70577   3
 -10  -3   0 25.0046 2.87440   1
  10   3   0 27.4103 3.29325   3
  11   3   0 6.34011 2.53183   3
  12   3   0 30.4777 3.86313   3
  13  -4   0 3.12023 2.26414   1
  12  -4   0 8.10759 2.51555   1
  11  -4   0 142.874 5.67393   1
 -10   4   0 121.045 4.55660   2
 -10   4   0 122.737 5.19787   1
   9  -4   0 46.3530 2.87814   3
  -9   4   0 43.5416 3.04747   2
  -9   4   0 42.7181 3.29544   1
   8  -4   0 11.0008 1.76662   3
  -8   4   0 10.7717 2.07484   1
  -8   4   0 8.91611 1.83959   2
   7  -4   0 298.464 5.42743   3
  -7   4   0 304.968 6.75530   1
  -7   4   0 293.194 6.26724   2
   6  -4   0 17.2506 1.47125   3
  -6   4   0 19.2972 2.02978   2
  -6   4   0 15.9444 1.94855   1
   5  -4   0 1.02785 0.83597   3
  -5   4   0 0.91228 1.13013   2
  -5   4   0 2.16790 1.27539   1
   4  -4   0 8.43915 0.79746   3
   4  -4   0 6.48405 1.27873   1
  -4   4   0 7.75806 1.28372   2
   3  -4   0 285.008 5.06134   1
   3  -4   0 287.931 3.55110   3
   3  -4   0 294.703 3.60539   3
  -3   4   0 289.553 5.15551   2
   2  -4   0 279.340 3.30983   3
   2  -4   0 271.488 4.60461   1
  -2   4   0 279.796 4.77660   2
  -2   4   0 276.460 3.30519   3
   1  -4   0 249.938 4.12211   1
  -1   4   0 249.183 3.30592   3
   0  -4   0 1623.21 18.3436   1
   0   4   0 1612.46 18.5702   2
   0   4   0 1636.62 19.5915   3
  -1  -4   0 566.030 7.37382   1
   1   4   0 563.430 7.57725   2
   1   4   0 564.364 7.44937   3
  -2  -4   0 1655.27 18.7499   1
  -2  -4   0 1650.23 18.9236   2
   2   4   0 1603.13 19.0622   3
  -3  -4   0 22.1398 1.79249   1
  -3  -4   0 25.1466 1.70534   2
   3   4   0 25.5777 1.90778   3
  -4  -4   0 80.1026 2.67681   1
  -4  -4   0 79.2071 2.56979   2
   4   4   0 79.3175 3.20391   3
  -5  -4   0 174.958 4.15711   1
  -5  -4   0 181.280 4.03944   2
   5   4   0 175.327 4.74006   3
  -6  -4   0 22.8065 2.09240   1
  -6  -4   0 22.1091 1.90249   2
   6   4   0 25.7449 2.65885   3
  -7  -4   0 8.92414 1.59099   2
  -7  -4   0 8.64174 1.68724   1
   7   4   0 5.73996 1.93882   3
  -8  -4   0 0.90860 1.59020   1
  -8  -4   0 1.59075 1.44243   2
   8   4   0 0.29175 2.08117   3
  -9  -4   0 13.8951 2.23851   1
   9   4   0 12.6565 2.56626   3
  10   4   0 91.0642 5.03573   3
  11   4   0 10.6703 2.92134   3
  12   4   0 -3.3694 2.55805   3
  13  -5   0 32.4533 3.78140   1
  12  -5   0 27.3163 3.42836   1
  11  -5   0 48.5274 3.92348   1
 -11   5   0 51.3722 3.50627   2
  10  -5   0 154.579 5.60635   1
 -10   5   0 160.458 5.27695   2
   9  -5   0 -0.4585 1.55197   1
  -9   5   0 5.42305 1.88191   2
   8  -5   0 21.9643 2.49330   1
   8  -5   0 27.7042 2.05629   3
  -8   5   0 27.2732 2.55044   2
   7  -5   0 3.37794 1.70610   1
   7  -5   0 5.24671 1.33894   3
  -7   5   0 6.57536 1.79856   2
   6  -5   0 989.519 11.9197   3
   6  -5   0 1006.24 14.2791   1
  -6   5   0 972.074 13.8628   2
   5  -5   0 82.5752 3.19434   1
   5  -5   0 79.8231 2.05142   3
  -5   5   0 85.3788 3.33071   2
   4  -5   0 1527.32 16.4693   3
   4  -5   0 1523.96 18.8104   1
  -4   5   0 1501.34 18.7190   2
   3  -5   0 20.8959 0.83034   3
   3  -5   0 18.8167 1.66972   1
   3  -5   0 20.1001 0.72980   3
  -3   5   0 19.6781 1.69641   2
   2  -5   0 185.533 2.56268   3
   2  -5   0 179.545 3.78958   1
  -2   5   0 178.633 2.47866   3
  -2   5   0 181.250 3.95724   2
   1  -5   0 23.5935 1.65616   1
  -1   5   0 22.4704 1.88195   2
  -1   5   0 23.1359 1.21699   3
   0  -5   0 47.1480 2.10975   1
   0   5   0 46.2718 2.00039   2
   0   5   0 48.8380 1.73338   3
  -1  -5   0 13.3250 1.25003   1
   1   5   0 11.4494 1.17486   3
   1   5   0 12.2436 1.29719   2
  -2  -5   0 2569.85 28.5373   1
   2   5   0 2560.56 28.8751   3
   2   5   0 2521.50 28.7218   2
  -3  -5   0 1.72425 0.88333   2
  -3  -5   0 0.95715 1.04519   1
   3   5   0 1.00679 1.12353   3
  -4  -5   0 14.2801 1.44796   2
  -4  -5   0 12.5078 1.57069   1
   4   5   0 11.8144 1.81062   3
  -5  -5   0 4.25471 1.22525   2
  -5  -5   0 0.72892 1.36403   1
   5   5   0 1.35177 1.60225   3
  -6  -5   0 89.3334 3.44199   1
  -6  -5   0 89.8530 3.21531   2
   6   5   0 96.8825 4.05106   3
  -7  -5   0 0.77614 1.44632   1
  -7  -5   0 2.54583 1.28106   2
   7   5   0 4.23070 1.98265   3
  -8  -5   0 97.4158 3.92845   1
   8   5   0 98.9308 4.51743   3
  -9  -5   0 16.8819 2.31169   1
   9   5   0 16.8231 2.79796   3
  10   5   0 42.9170 4.04664   3
  11   5   0 12.7420 2.96788   3
  13  -6   0 31.6529 3.98072   1
  12  -6   0 -0.3936 2.01338   1
  11  -6   0 2.55258 2.29697   1
 -11   6   0 0.62232 1.76216   2
  10  -6   0 -1.6435 1.92815   1
 -10   6   0 0.95677 1.90415   2
   9  -6   0 22.6161 2.70841   1
  -9   6   0 27.1218 2.72836   2
   8  -6   0 202.877 5.92995   1
  -8   6   0 205.223 5.67551   2
   7  -6   0 32.8269 2.79559   1
  -7   6   0 30.7429 2.77633   2
   6  -6   0 124.047 4.26543   1
   6  -6   0 120.967 2.57878   3
  -6   6   0 121.097 4.17326   2
   5  -6   0 1.60274 0.68231   3
   5  -6   0 1.40102 1.36070   1
  -5   6   0 1.98963 1.37338   2
   4  -6   0 23.8930 2.08756   1
  -4   6   0 24.3244 2.14352   2
   3  -6   0 527.972 8.31754   1
   3  -6   0 545.447 6.07431   3
  -3   6   0 549.173 8.57345   2
   2  -6   0 727.615 10.0711   1
  -2   6   0 721.335 10.2839   2
  -2   6   0 709.708 8.22035   3
   1  -6   0 2.29091 1.11255   1
  -1   6   0 0.53875 0.68915   3
  -1   6   0 -0.3527 1.07705   2
   0  -6   0 127.492 3.17170   1
   0   6   0 125.710 2.88082   3
   0   6   0 129.980 3.45016   2
  -1  -6   0 1319.43 15.9264   1
   1   6   0 1337.29 16.4002   2
   1   6   0 1301.67 15.7929   3
  -2  -6   0 34.2631 2.35798   1
   2   6   0 36.3448 2.13531   3
   2   6   0 37.9443 2.20232   2
  -3  -6   0 51.5750 2.38679   2
  -3  -6   0 51.3123 2.55615   1
   3   6   0 51.2926 2.70279   3
  -4  -6   0 208.841 4.57954   2
  -4  -6   0 214.655 4.76115   1
   4   6   0 209.200 5.17570   3
  -5  -6   0 977.138 13.4310   1
  -5  -6   0 987.194 13.4195   2
   5   6   0 1010.70 14.5426   3
  -6  -6   0 86.5249 3.46153   1
  -6  -6   0 86.4265 3.25633   2
   6   6   0 82.6165 4.17120   3
  -7  -6   0 3.55033 1.51400   2
  -7  -6   0 3.21474 1.53541   1
   7   6   0 6.17251 2.04787   3
  -8  -6   0 15.4620 2.18166   1
   8   6   0 18.5229 2.74416   3
   9   6   0 14.7875 2.92310   3
  10   6   0 2.47375 2.63473   3
  11   6   0 35.9777 4.07618   3
  12  -7   0 5.42338 2.65259   1
  11  -7   0 70.3757 4.63183   1
 -11   7   0 67.3088 4.02481   2
  10  -7   0 75.0743 4.33971   1
 -10   7   0 69.9199 4.00684   2
   9  -7   0 8.57693 2.17697   1
  -9   7   0 11.8587 2.23194   2
   8  -7   0 91.2909 4.25169   1
  -8   7   0 92.1132 4.09427   2
   7  -7   0 7.51475 2.04457   1
  -7   7   0 10.5504 2.07816   2
   6  -7   0 372.303 7.78301   1
  -6   7   0 389.197 7.81362   2
   5  -7   0 0.06278 1.36940   1
  -5   7   0 1.43134 1.55847   2
   4  -7   0 6.83305 1.54406   1
  -4   7   0 4.95220 1.62506   2
   3  -7   0 181.295 4.56866   1
   3  -7   0 189.871 2.65280   3
  -3   7   0 201.764 2.62452   3
  -3   7   0 194.335 4.80987   2
   2  -7   0 2482.06 28.9127   1
  -2   7   0 2444.39 26.7088   3
  -2   7   0 2533.34 29.2752   2
   1  -7   0 22.2141 1.87194   1
  -1   7   0 16.9105 1.77168   2
  -1   7   0 21.1771 1.43165   3
   0  -7   0 5.44768 1.39707   1
   0   7   0 6.50435 1.42471   2
   0   7   0 3.84447 1.06831   3
  -1  -7   0 1086.75 14.0809   1
   1   7   0 1123.35 13.9181   3
   1   7   0 1114.78 14.6405   2
  -2  -7   0 4.21024 1.41970   1
   2   7   0 1.78009 1.27841   2
   2   7   0 1.30204 1.33728   3
  -3  -7   0 259.212 5.39978   2
  -3  -7   0 253.038 5.25806   1
   3   7   0 255.715 5.66060   3
  -4  -7   0 22.8434 1.98985   2
  -4  -7   0 22.5358 2.15499   1
   4   7   0 22.7744 2.42084   3
  -5  -7   0 0.64039 1.46376   1
  -5  -7   0 2.19769 1.29379   2
   5   7   0 5.44455 2.04888   3
  -6  -7   0 62.1679 3.13336   2
  -6  -7   0 59.2068 3.02274   1
   6   7   0 54.7526 3.75232   3
  -7  -7   0 108.624 3.90542   1
  -7  -7   0 102.519 3.83527   2
   7   7   0 105.013 4.81637   3
   8   7   0 3.51624 2.17476   3
   9   7   0 28.7467 3.49569   3
  10   7   0 135.057 6.19365   3
  11   7   0 14.2630 3.36730   3
  12  -8   0 -2.8734 1.97667   1
  11  -8   0 17.0267 3.12066   1
 -11   8   0 18.5875 2.81986   2
  10  -8   0 0.43315 2.11923   1
 -10   8   0 -0.7642 1.80193   2
   9  -8   0 120.127 5.29607   1
  -9   8   0 123.484 4.89615   2
   8  -8   0 16.8002 2.52357   1
  -8   8   0 15.5673 2.39854   2
   7  -8   0 19.9354 2.52345   1
  -7   8   0 20.8366 2.44431   2
   6  -8   0 445.876 8.89955   1
  -6   8   0 433.740 8.65727   2
   5  -8   0 441.870 8.42117   1
  -5   8   0 433.706 8.38066   2
   4  -8   0 15.4091 2.09128   1
  -4   8   0 8.76404 1.79228   2
   3  -8   0 52.1360 3.05086   1
  -3   8   0 51.2593 3.09852   2
  -3   8   0 49.1626 1.29987   3
   2  -8   0 96.1779 3.61115   1
  -2   8   0 91.0814 3.65405   2
  -2   8   0 91.2796 2.14273   3
   1  -8   0 610.394 9.40621   1
  -1   8   0 593.668 9.61987   2
  -1   8   0 598.523 7.91797   3
   0  -8   0 31.2875 2.64919   1
   0   8   0 31.2838 2.52634   2
   0   8   0 30.3634 1.97671   3
  -1  -8   0 158.737 4.23900   1
   1   8   0 158.235 4.27928   2
   1   8   0 156.643 3.90253   3
  -2  -8   0 434.196 7.48217   1
   2   8   0 447.844 7.56528   3
   2   8   0 442.006 7.84775   2
  -3  -8   0 2019.57 24.6917   2
  -3  -8   0 2000.64 24.2027   1
   3   8   0 2016.02 24.6839   3
  -4  -8   0 168.235 4.57504   2
  -4  -8   0 172.256 4.67213   1
   4   8   0 161.203 5.01959   3
  -5  -8   0 117.676 3.92936   2
  -5  -8   0 115.865 3.89683   1
   5   8   0 119.131 4.51355   3
  -6  -8   0 20.9459 2.25608   1
  -6  -8   0 19.5319 2.17928   2
   6   8   0 19.0999 2.72994   3
   7   8   0 26.5347 3.03982   3
   8   8   0 4.84462 2.47203   3
   9   8   0 18.2393 3.31904   3
  10   8   0 0.25082 2.36484   3
  12  -9   0 54.9947 4.54942   1
  11  -9   0 28.2138 3.80994   1
 -11   9   0 32.3720 3.45946   2
  10  -9   0 37.4572 3.89539   1
 -10   9   0 36.8709 3.49894   2
   9  -9   0 1.57031 1.95810   1
  -9   9   0 -1.3073 1.80820   2
   8  -9   0 2.68900 1.97170   1
  -8   9   0 2.99707 1.98141   2
   7  -9   0 4.35706 2.10210   1
  -7   9   0 8.10539 2.10674   2
   6  -9   0 51.4896 3.36730   1
  -6   9   0 48.6518 3.23858   2
   5  -9   0 6.20513 1.81849   1
  -5   9   0 1.95714 1.57777   2
   4  -9   0 78.1330 3.60210   1
  -4   9   0 76.5313 3.79746   2
   3  -9   0 7.19036 1.77228   1
  -3   9   0 5.21897 1.71327   2
   2  -9   0 160.365 4.75141   1
  -2   9   0 160.496 3.04365   3
  -2   9   0 161.058 4.76620   2
   1  -9   0 655.758 10.2695   1
  -1   9   0 660.348 8.71368   3
  -1   9   0 642.768 10.5846   2
   0  -9   0 467.920 8.07133   1
   0   9   0 456.554 8.40047   2
   0   9   0 452.064 7.01005   3
  -1  -9   0 16.2976 2.11372   1
   1   9   0 12.0086 1.70757   3
   1   9   0 19.2177 2.21268   2
  -2  -9   0 417.559 7.58797   1
   2   9   0 413.508 7.94696   2
   2   9   0 422.331 7.51973   3
  -3  -9   0 291.125 6.43491   2
  -3  -9   0 293.665 6.18898   1
   3   9   0 296.198 6.43511   3
  -4  -9   0 4.52422 1.68972   1
  -4  -9   0 4.18514 1.61419   2
   4   9   0 7.50022 2.03115   3
  -5  -9   0 23.8778 2.35786   2
  -5  -9   0 24.2131 2.40916   1
   5   9   0 23.8789 2.74796   3
  -6  -9   0 118.419 4.32495   2
   6   9   0 114.412 4.92299   3
   7   9   0 15.2164 2.73197   3
   8   9   0 38.2271 3.70201   3
   9   9   0 3.54691 2.70583   3
 -12  10   0 -0.8496 1.94851   2
  11 -10   0 7.03655 2.90529   1
 -11  10   0 11.9647 2.64329   2
  10 -10   0 64.5317 4.77788   1
 -10  10   0 74.7010 4.48879   2
   9 -10   0 82.1421 4.67815   1
  -9  10   0 81.8009 4.54319   2
   8 -10   0 43.2532 3.57871   1
  -8  10   0 41.6878 3.59116   2
   7 -10   0 56.5249 3.75630   1
  -7  10   0 59.2494 3.61264   2
   6 -10   0 189.394 5.90152   1
  -6  10   0 182.032 5.81951   2
   5 -10   0 0.46121 1.67020   1
  -5  10   0 1.43959 1.77035   2
   4 -10   0 123.216 4.46520   1
  -4  10   0 111.519 4.33904   2
   3 -10   0 23.1489 2.46745   1
  -3  10   0 21.0386 2.50558   2
   2 -10   0 159.300 4.94129   1
  -2  10   0 148.725 4.78882   2
   1 -10   0 99.2343 3.83663   1
  -1  10   0 98.0857 3.93960   2
  -1  10   0 93.1521 2.84123   3
   0 -10   0 35.1778 3.00319   1
   0  10   0 31.8331 2.25899   3
   0  10   0 32.0753 2.81076   2
  -1 -10   0 -0.0448 1.64579   1
   1  10   0 1.34870 1.60520   2
   1  10   0 1.63898 1.43968   3
  -2 -10   0 58.9446 3.32210   1
   2  10   0 59.3148 3.11566   3
   2  10   0 54.4372 3.28142   2
  -3 -10   0 221.735 5.78414   2
  -3 -10   0 212.275 5.46416   1
   3  10   0 220.159 5.67093   3
  -4 -10   0 -0.5392 1.38254   2
  -4 -10   0 1.68847 1.71534   1
   4  10   0 -0.0968 1.75970   3
  -5 -10   0 97.0227 4.06025   2
   5  10   0 94.4733 4.25467   3
  -6 -10   0 -1.3747 1.33958   2
   6  10   0 -0.4978 1.89797   3
   7  10   0 48.9195 3.90936   3
   8  10   0 22.4919 3.30777   3
   9  10   0 -0.2737 2.67971   3
  11 -11   0 -4.4547 2.38450   1
 -11  11   0 0.75764 2.14176   2
  10 -11   0 25.8511 3.56192   1
 -10  11   0 30.2812 3.42110   2
   9 -11   0 51.4587 4.11731   1
  -9  11   0 48.1780 3.90813   2
   8 -11   0 24.4986 3.27385   1
  -8  11   0 36.0212 3.53953   2
   7 -11   0 139.410 5.63570   1
  -7  11   0 133.537 5.29792   2
   6 -11   0 252.876 7.09707   1
  -6  11   0 246.121 7.00985   2
   5 -11   0 106.653 4.61715   1
  -5  11   0 118.968 4.92467   2
   4 -11   0 15.1654 2.41948   1
  -4  11   0 19.8736 2.65275   2
   3 -11   0 37.6320 3.35571   1
  -3  11   0 37.7132 3.01062   2
   2 -11   0 213.474 5.90261   1
  -2  11   0 198.516 5.83299   2
   1 -11   0 714.932 11.6046   1
  -1  11   0 697.419 11.9905   2
   0 -11   0 0.39266 1.84252   1
   0  11   0 1.81124 1.76548   2
   0  11   0 0.36933 1.14971   3
  -1 -11   0 101.695 4.14012   1
   1  11   0 99.4021 3.50645   3
   1  11   0 97.0126 4.24005   2
  -2 -11   0 18.2676 2.35750   1
   2  11   0 14.9782 2.06108   3
   2  11   0 15.6696 2.36035   2
  -3 -11   0 116.187 4.46798   2
  -3 -11   0 117.852 4.33539   1
   3  11   0 123.304 4.47223   3
  -4 -11   0 51.7633 3.43862   1
  -4 -11   0 50.5280 3.42208   2
   4  11   0 48.9337 3.50711   3
  -5 -11   0 25.3698 2.63846   2
   5  11   0 31.1035 3.15921   3
   6  11   0 5.73481 2.42747   3
   7  11   0 12.7964 2.98349   3
   8  11   0 20.5849 3.37126   3
 -11  12   0 6.79334 2.41653   2
  10 -12   0 26.1138 3.84081   1
 -10  12   0 33.9976 3.73219   2
   9 -12   0 6.58615 2.57054   1
  -9  12   0 10.9208 2.68946   2
   8 -12   0 60.0293 4.28101   1
  -8  12   0 64.1834 4.13655   2
   7 -12   0 11.9192 2.69125   1
  -7  12   0 13.9630 2.78719   2
   6 -12   0 159.931 5.86874   1
  -6  12   0 150.637 5.63916   2
   5 -12   0 138.846 5.46282   1
  -5  12   0 130.866 5.21442   2
   4 -12   0 228.702 6.65048   1
  -4  12   0 222.139 6.67619   2
   3 -12   0 101.553 4.70238   1
  -3  12   0 107.844 4.58746   2
   2 -12   0 67.8763 4.04492   1
  -2  12   0 69.6321 4.01948   2
   1 -12   0 4.54489 1.93908   1
  -1  12   0 2.02568 1.76771   2
   0 -12   0 85.1648 4.09497   1
   0  12   0 77.6936 4.06724   2
  -1 -12   0 14.6010 2.38338   1
   1  12   0 14.7826 1.88216   3
   1  12   0 12.2718 2.35516   2
  -2 -12   0 121.026 4.53145   1
   2  12   0 118.141 4.16516   3
   2  12   0 114.504 4.74308   2
  -3 -12   0 184.825 5.57919   1
  -3 -12   0 174.218 5.64094   2
   3  12   0 165.636 5.25566   3
  -4 -12   0 23.7108 2.69467   2
   4  12   0 31.2464 3.06503   3
  -5 -12   0 -4.7549 1.28507   2
   5  12   0 0.46613 2.07572   3
   6  12   0 5.85308 2.49760   3
   7  12   0 0.69893 2.40929   3
   8  12   0 31.6061 3.91159   3
 -10  13   0 0.16654 2.19804   2
   9 -13   0 -3.0314 2.48403   1
  -9  13   0 -0.7604 2.11351   2
   8 -13   0 7.42468 2.89229   1
  -8  13   0 7.32359 2.48251   2
   7 -13   0 73.2814 4.62917   1
  -7  13   0 82.7160 4.67119   2
   6 -13   0 2.53444 2.26693   1
  -6  13   0 -3.3632 1.88661   2
   5 -13   0 5.51368 2.57144   1
  -5  13   0 2.70550 1.98462   2
   4 -13   0 3.01424 2.33132   1
  -4  13   0 5.23324 2.15959   2
   3 -13   0 184.393 6.16322   1
  -3  13   0 188.979 6.33555   2
   2 -13   0 19.5194 2.80918   1
  -2  13   0 22.6755 2.96972   2
   1 -13   0 424.357 9.02732   1
  -1  13   0 414.944 9.47404   2
   0 -13   0 -2.3913 1.85093   1
   0  13   0 2.13942 1.90712   2
  -1 -13   0 0.75492 1.99317   1
   1  13   0 0.07398 1.70397   2
  -2 -13   0 117.659 4.75902   1
   2  13   0 105.457 4.78783   2
   2  13   0 107.460 4.31689   3
  -3 -13   0 95.0886 4.57172   2
   3  13   0 91.7454 4.22665   3
  -4 -13   0 59.7316 3.99310   2
   4  13   0 58.5810 3.91936   3
   5  13   0 33.8628 3.45132   3
   6  13   0 8.42514 2.68940   3
   7  13   0 -0.1936 2.55307   3
   9 -14   0 2.75162 2.95251   1
  -9  14   0 10.3722 2.72571   2
   8 -14   0 48.3713 4.52991   1
  -8  14   0 51.3654 4.40308   2
   7 -14   0 7.79651 2.72351   1
  -7  14   0 10.1083 2.77153   2
   6 -14   0 36.6297 4.01584   1
  -6  14   0 43.4824 4.07028   2
   5 -14   0 60.3095 4.28770   1
  -5  14   0 72.4727 4.62411   2
   4 -14   0 280.910 7.83254   1
  -4  14   0 274.207 8.05956   2
   3 -14   0 0.31492 2.36053   1
  -3  14   0 -2.6614 1.98509   2
   2 -14   0 -3.2804 2.21033   1
  -2  14   0 -1.9545 1.73275   2
   1 -14   0 13.5098 2.74792   1
  -1  14   0 12.8960 2.74579   2
   0 -14   0 21.6936 3.02244   1
   0  14   0 19.7992 2.95377   2
  -1 -14   0 8.07153 2.54300   1
   1  14   0 7.59226 2.40642   2
  -2 -14   0 8.09026 2.30174   2
  -3 -14   0 42.4740 3.65150   2
  -4 -14   0 188.181 6.53462   2
   4  14   0 195.099 6.25813   3
   5  14   0 65.4855 4.56954   3
   6  14   0 11.5631 2.89934   3
   8 -15   0 17.4858 3.54924   1
  -8  15   0 31.1094 3.83821   2
   7 -15   0 5.98450 2.84072   1
  -7  15   0 16.7107 3.24100   2
   6 -15   0 0.35517 2.75305   1
  -6  15   0 3.21680 2.39166   2
   5 -15   0 -4.6724 2.15747   1
  -5  15   0 1.37655 2.30151   2
   4 -15   0 -1.3074 2.51275   1
  -4  15   0 10.2745 2.74448   2
   3 -15   0 37.1108 3.99379   1
  -3  15   0 41.5954 3.92362   2
   2 -15   0 5.96831 2.76824   1
  -2  15   0 8.35372 2.60677   2
   1 -15   0 1.18071 2.49029   1
  -1  15   0 3.37876 2.33317   2
   0 -15   0 -1.2098 2.21402   1
   0  15   0 2.38757 2.29382   2
   1  15   0 78.4669 4.73990   2
  -2 -15   0 14.3164 2.74778   2
  -3 -15   0 10.1646 2.60667   2
   7 -16   0 19.2195 3.66792   1
   6 -16   0 17.3292 3.65495   1
  -6  16   0 20.7072 3.38028   2
   5 -16   0 54.1852 4.60801   1
  -5  16   0 42.6937 4.26458   2
   4 -16   0 93.9543 5.71701   1
  -4  16   0 101.180 5.58970   2
   3 -16   0 -2.4430 2.47685   1
  -3  16   0 4.99380 2.62913   2
   2 -16   0 8.52422 2.86291   1
  -2  16   0 7.79576 2.73796   2
  -1  16   0 3.37268 2.46074   2
   0  16   0 81.7560 5.00549   2
   1  16   0 21.7538 3.35092   2
  -2 -16   0 33.0883 3.58368   2
  -3 -16   0 4.96907 2.48622   2
   4 -17   0 -2.1020 2.81619   1
   3 -17   0 -0.5608 2.86116   1
  -3  17   0 1.63204 2.50665   2
  -2  17   0 6.00200 2.76171   2
  -1  17   0 2.17859 2.53668   2
   0  17   0 5.08444 2.59893   2
  -2 -17   1 0.16725 1.99898   2
  -1 -17   1 -0.5270 2.21485   2
   0  17  -1 38.3681 4.10407   2
  -1  17  -1 3.00061 2.61183   2
  -2  17  -1 25.4819 3.69683   2
  -3  17  -1 62.6788 4.84335   2
   3 -17   1 50.0988 4.65298   1
  -4  17  -1 54.5569 4.73222   2
   4 -17   1 50.4573 4.74285   1
   5 -17   1 -2.7407 2.76860   1
  -4 -16   1 8.56266 2.54006   2
  -3 -16   1 64.3091 4.50224   2
  -2 -16   1 28.1322 3.48077   2
   1  16  -1 37.9075 3.99437   2
   0  16  -1 2.99020 2.43562   2
  -1  16  -1 54.9921 4.26747   2
  -2  16  -1 4.23795 2.50700   2
   2 -16   1 -1.3367 2.41879   1
  -3  16  -1 4.10031 2.63209   2
   3 -16   1 6.51198 2.93802   1
  -4  16  -1 4.38398 2.60943   2
   4 -16   1 -0.0716 2.70991   1
  -5  16  -1 99.3047 5.35302   2
   5 -16   1 83.9652 5.39790   1
  -6  16  -1 9.04402 2.79992   2
   6 -16   1 1.78460 2.93720   1
   7 -16   1 0.19557 2.83947   1
   5  15  -1 94.9233 5.14268   3
  -4 -15   1 5.50786 2.41268   2
  -3 -15   1 5.56615 2.31953   2
  -2 -15   1 87.0453 4.83443   2
   1  15  -1 24.0425 3.23386   2
   0  15  -1 50.9487 4.09921   2
  -1  15  -1 15.3499 2.95920   2
   1 -15   1 15.1163 3.00234   1
  -2  15  -1 11.2651 2.76774   2
   2 -15   1 12.8854 2.87395   1
  -3  15  -1 6.74345 2.61467   2
   3 -15   1 7.70933 2.79791   1
  -4  15  -1 125.066 5.85013   2
   4 -15   1 126.701 5.59018   1
  -5  15  -1 13.9679 2.94454   2
   5 -15   1 10.2900 3.06570   1
   6 -15   1 128.112 5.90762   1
  -7  15  -1 136.936 6.23194   2
   7 -15   1 127.393 6.06159   1
  -8  15  -1 -0.5990 2.33047   2
   8 -15   1 -2.6263 2.72214   1
   6  14  -1 72.4003 4.72985   3
   5  14  -1 1.56589 2.06711   3
  -5 -14   1 1.90221 2.03796   2
   4  14  -1 1.29330 1.94182   3
  -4 -14   1 4.65104 2.06979   2
   3  14  -1 108.128 4.54488   3
  -3 -14   1 108.698 5.08696   2
  -2 -14   1 16.1664 2.72685   2
   1  14  -1 1.72344 2.14153   2
   0  14  -1 44.9245 3.84239   2
   0 -14   1 50.4261 3.75714   1
  -1  14  -1 30.7123 3.23414   2
   1 -14   1 32.3177 3.30470   1
  -2  14  -1 18.1580 2.92275   2
   2 -14   1 15.5962 2.85336   1
  -3  14  -1 357.051 9.05481   2
   3 -14   1 330.967 8.24441   1
  -4  14  -1 4.14560 2.23974   2
   4 -14   1 8.48863 2.66638   1
  -5  14  -1 104.392 5.27701   2
   5 -14   1 98.8651 5.02324   1
  -6  14  -1 46.6879 4.06538   2
   6 -14   1 42.4202 4.07790   1
  -7  14  -1 75.9388 4.64112   2
   7 -14   1 73.9643 4.80234   1
  -8  14  -1 2.52944 2.35290   2
   8 -14   1 4.29874 2.72954   1
  -9  14  -1 9.93686 2.70948   2
   9 -14   1 4.76967 2.99949   1
   7  13  -1 17.9606 3.14225   3
   6  13  -1 0.09597 2.20965   3
   5  13  -1 31.5552 3.18693   3
  -5 -13   1 35.3899 3.32062   2
   4  13  -1 87.8633 4.33005   3
  -4 -13   1 96.1775 4.61129   2
   3  13  -1 152.537 5.03320   3
  -3 -13   1 144.186 5.52439   2
   2  13  -1 16.4640 2.64491   2
   2  13  -1 22.3295 2.30630   3
   1  13  -1 3.86371 1.55652   3
   1  13  -1 1.86593 1.79954   2
  -1 -13   1 0.10075 1.82063   1
   0  13  -1 85.1094 4.45282   2
   0 -13   1 84.7279 4.15238   1
  -1  13  -1 0.63942 1.97703   2
   1 -13   1 -0.8863 1.96535   1
  -2  13  -1 109.434 4.93454   2
   2 -13   1 121.040 4.73374   1
  -3  13  -1 3.18767 1.96427   2
   3 -13   1 -2.5215 1.95326   1
  -4  13  -1 10.0786 2.41723   2
   4 -13   1 4.64114 2.29879   1
  -5  13  -1 71.3747 4.17480   2
   5 -13   1 65.4489 4.32518   1
  -6  13  -1 1.64290 2.22194   2
   6 -13   1 1.01720 2.16102   1
  -7  13  -1 28.2832 3.35725   2
   7 -13   1 29.7065 3.62910   1
  -8  13  -1 16.8078 3.07303   2
   8 -13   1 13.2585 2.92691   1
  -9  13  -1 24.8012 3.46753   2
   9 -13   1 30.0400 3.91701   1
 -10  13  -1 3.51597 2.39341   2
   8  12  -1 0.09290 2.48039   3
   7  12  -1 25.5751 3.27763   3
   6  12  -1 37.6136 3.61750   3
  -6 -12   1 50.3264 3.68565   2
   5  12  -1 -1.0046 1.94889   3
  -5 -12   1 -0.8242 1.71081   2
   4  12  -1 93.4759 4.26702   3
  -4 -12   1 97.0795 4.39949   2
   3  12  -1 6.30378 1.88987   3
  -3 -12   1 8.33013 2.05752   2
   2  12  -1 12.5252 1.95569   3
   2  12  -1 12.0955 2.23197   2
  -2 -12   1 13.5697 2.20623   1
   1  12  -1 19.1322 2.04908   3
   1  12  -1 15.8840 2.49181   2
  -1 -12   1 14.5688 2.29006   1
   0  12  -1 20.4984 1.89436   3
   0  12  -1 23.2534 2.74953   2
   0 -12   1 22.5117 2.58046   1
  -1  12  -1 36.8446 3.09910   2
   1 -12   1 34.6668 3.01838   1
  -2  12  -1 53.6419 3.68194   2
   2 -12   1 52.1693 3.61142   1
  -3  12  -1 47.7969 3.62944   2
   3 -12   1 56.0306 3.52745   1
  -4  12  -1 33.9797 3.20474   2
   4 -12   1 30.6946 3.04868   1
  -5  12  -1 197.444 6.23841   2
   5 -12   1 195.584 6.28315   1
  -6  12  -1 65.6044 4.19982   2
   6 -12   1 71.3534 4.37563   1
  -7  12  -1 1.96272 1.97234   2
   7 -12   1 2.57172 2.14089   1
  -8  12  -1 39.2530 3.73135   2
   8 -12   1 37.3046 3.87528   1
  -9  12  -1 9.82443 2.54023   2
   9 -12   1 5.09150 2.51063   1
 -10  12  -1 15.7102 2.88950   2
  10 -12   1 8.03753 2.91566   1
   9  11  -1 21.1024 3.52691   3
   8  11  -1 19.9883 3.14157   3
   7  11  -1 -0.5157 2.08640   3
   6  11  -1 0.61502 1.88346   3
  -6 -11   1 -0.5983 1.63772   2
   5  11  -1 70.2956 3.84215   3
  -5 -11   1 77.6489 3.81518   2
   4  11  -1 46.0035 3.35128   3
  -4 -11   1 45.2663 3.23280   2
   3  11  -1 436.721 8.31505   3
  -3 -11   1 435.728 8.03046   1
  -3 -11   1 416.243 8.73380   2
   2  11  -1 82.3623 3.83624   2
   2  11  -1 82.6258 3.44515   3
  -2 -11   1 82.9157 3.56623   1
   1  11  -1 3.61320 1.39979   3
   1  11  -1 0.60778 1.58269   2
  -1 -11   1 0.87808 1.64661   1
   0  11  -1 94.3360 3.16831   3
   0  11  -1 83.8303 4.11333   2
   0 -11   1 93.8647 3.88460   1
  -1  11  -1 254.812 4.81423   3
  -1  11  -1 266.045 6.71226   2
   1 -11   1 251.238 6.14455   1
  -2  11  -1 121.538 4.67495   2
   2 -11   1 115.994 4.23673   1
  -3  11  -1 44.4523 3.13344   2
   3 -11   1 42.8887 3.06943   1
  -4  11  -1 219.615 6.22045   2
   4 -11   1 230.082 6.17817   1
  -5  11  -1 299.400 7.45160   2
   5 -11   1 301.109 7.35162   1
  -6  11  -1 -0.8475 1.73195   2
   6 -11   1 0.32661 1.91783   1
  -7  11  -1 41.5940 3.47341   2
   7 -11   1 34.6993 3.36269   1
  -8  11  -1 21.8640 2.98742   2
   8 -11   1 25.0221 3.34713   1
  -9  11  -1 -0.5069 1.96638   2
   9 -11   1 0.23929 2.25971   1
 -10  11  -1 -1.3071 1.97994   2
  10 -11   1 -0.6583 2.12064   1
 -11  11  -1 16.4721 2.92777   2
  11 -11   1 12.1932 3.37679   1
   9  10  -1 12.9442 3.23047   3
   8  10  -1 88.4856 5.08034   3
   7  10  -1 35.9002 3.57139   3
  -7 -10   1 44.3269 3.33815   2
   6  10  -1 2.93646 1.94083   3
  -6 -10   1 1.98148 1.63285   2
   5  10  -1 -1.9609 1.71961   3
  -5 -10   1 0.88223 1.48924   2
   4  10  -1 420.402 8.37628   3
  -4 -10   1 442.931 7.85267   1
  -4 -10   1 428.561 8.53419   2
   3  10  -1 0.99983 1.53481   3
  -3 -10   1 0.18840 1.44353   1
  -3 -10   1 2.54664 1.52928   2
   2  10  -1 15.9661 1.94602   3
   2  10  -1 17.4485 2.30321   2
  -2 -10   1 12.8376 2.00466   1
   1  10  -1 1228.94 15.7558   3
   1  10  -1 1219.49 17.2138   2
  -1 -10   1 1209.66 16.0757   1
   0  10  -1 2.11429 1.21818   3
   0  10  -1 2.14563 1.57617   2
   0 -10   1 1.65868 1.65264   1
  -1  10  -1 62.1145 2.40239   3
  -1  10  -1 57.2663 3.21516   2
   1 -10   1 59.0286 3.34361   1
  -2  10  -1 344.724 5.24228   3
  -2  10  -1 341.151 7.47206   2
   2 -10   1 349.911 7.02432   1
  -3  10  -1 13.8641 2.20161   2
   3 -10   1 9.22029 2.03095   1
  -4  10  -1 8.28267 2.04443   2
   4 -10   1 12.0523 2.18354   1
  -5  10  -1 105.925 4.44161   2
   5 -10   1 105.601 4.27048   1
  -6  10  -1 14.5759 2.42120   2
   6 -10   1 14.8954 2.35527   1
  -7  10  -1 19.3008 2.66485   2
   7 -10   1 10.6367 2.44187   1
  -8  10  -1 22.9201 2.81367   2
   8 -10   1 24.0398 3.05326   1
  -9  10  -1 21.6896 2.88865   2
   9 -10   1 22.5158 3.22418   1
 -10  10  -1 7.80032 2.32820   2
  10 -10   1 1.53598 2.54561   1
 -11  10  -1 11.6593 2.54543   2
  11 -10   1 10.7002 2.86916   1
  10   9  -1 0.72648 2.32004   3
   9   9  -1 39.3281 3.98731   3
   8   9  -1 7.51359 2.43247   3
   7   9  -1 14.2023 2.70657   3
  -7  -9   1 16.9114 2.31169   2
   6   9  -1 0.85414 1.78970   3
  -6  -9   1 2.22429 1.53068   2
   5   9  -1 0.39089 1.78673   3
  -5  -9   1 0.69078 1.41906   2
  -5  -9   1 0.21751 1.40760   1
   4   9  -1 39.2446 3.09702   3
  -4  -9   1 39.2096 2.79574   2
  -4  -9   1 42.0345 2.60976   1
   3   9  -1 -0.1009 1.55314   3
  -3  -9   1 1.54254 1.47694   1
  -3  -9   1 1.20252 1.37813   2
   2   9  -1 691.714 10.9980   2
   2   9  -1 678.847 10.2400   3
  -2  -9   1 673.429 10.0101   1
   1   9  -1 642.848 9.36055   3
   1   9  -1 620.693 10.2791   2
  -1  -9   1 641.995 9.56089   1
   0   9  -1 18.8407 2.11062   2
   0   9  -1 21.2176 1.67013   3
   0  -9   1 22.2010 2.09184   1
  -1   9  -1 11.8396 1.26131   3
  -1   9  -1 10.1405 1.87478   2
   1  -9   1 12.2468 1.78414   1
  -2   9  -1 190.587 3.39590   3
  -2   9  -1 181.304 4.99301   2
   2  -9   1 191.450 4.94950   1
  -3   9  -1 115.595 2.35198   3
  -3   9  -1 115.333 4.10423   2
   3  -9   1 112.609 3.89693   1
  -4   9  -1 27.3596 2.52947   2
   4  -9   1 25.5053 2.43004   1
  -5   9  -1 337.435 7.51398   2
   5  -9   1 350.971 7.58433   1
  -6   9  -1 5.92280 1.86215   2
   6  -9   1 4.17009 1.80965   1
  -7   9  -1 21.0401 2.61251   2
   7  -9   1 13.3979 2.47348   1
  -8   9  -1 -1.1221 1.75183   2
   8  -9   1 -3.5813 1.77682   1
  -9   9  -1 6.13842 2.12933   2
   9  -9   1 4.64119 2.36521   1
 -10   9  -1 177.241 6.04046   2
  10  -9   1 162.948 6.45604   1
 -11   9  -1 34.3530 3.48411   2
  11  -9   1 33.1089 3.91554   1
  12  -9   1 5.90853 2.70287   1
  10   8  -1 64.7617 4.87042   3
   9   8  -1 41.9156 3.93430   3
   8   8  -1 106.001 4.89168   3
   7   8  -1 5.17013 2.00370   3
  -7  -8   1 1.97418 1.59224   2
   6   8  -1 -0.8915 1.88037   3
  -6  -8   1 -0.5138 1.31011   2
  -6  -8   1 0.48565 1.46479   1
   5   8  -1 15.2218 2.35622   3
  -5  -8   1 19.2299 2.10914   2
  -5  -8   1 17.2946 1.91719   1
   4   8  -1 140.893 4.57417   3
  -4  -8   1 142.079 3.94968   1
  -4  -8   1 138.456 4.26497   2
   3   8  -1 320.830 6.45719   3
  -3  -8   1 319.409 5.94090   1
  -3  -8   1 319.363 6.47136   2
   2   8  -1 2.00208 1.35932   3
   2   8  -1 2.78575 1.47139   2
  -2  -8   1 3.35831 1.42522   1
   1   8  -1 386.988 7.17602   2
   1   8  -1 382.690 6.33528   3
  -1  -8   1 381.484 6.48241   1
   0   8  -1 815.314 11.9643   2
   0   8  -1 828.458 10.6449   3
   0  -8   1 822.933 11.2845   1
  -1   8  -1 1010.44 12.1314   3
  -1   8  -1 999.744 13.9560   2
   1  -8   1 1005.24 13.3777   1
  -2   8  -1 209.205 3.48349   3
  -2   8  -1 199.574 5.08918   2
   2  -8   1 214.978 4.83104   1
  -3   8  -1 6.79495 1.69576   2
  -3   8  -1 6.38002 0.78779   3
   3  -8   1 6.64784 1.61952   1
  -4   8  -1 128.016 4.19153   2
   4  -8   1 133.112 2.25380   3
   4  -8   1 129.136 4.31543   1
  -5   8  -1 114.459 4.23756   2
   5  -8   1 119.545 4.37049   1
  -6   8  -1 112.544 4.28994   2
   6  -8   1 105.191 4.24018   1
  -7   8  -1 0.41138 1.67166   2
   7  -8   1 0.90704 1.63136   1
  -8   8  -1 126.983 4.79830   2
   8  -8   1 130.609 5.10292   1
  -9   8  -1 74.6864 3.98577   2
   9  -8   1 78.3363 4.53696   1
 -10   8  -1 295.753 7.68326   2
  10  -8   1 286.200 8.25462   1
  11  -8   1 10.6387 2.70310   1
  12  -8   1 18.5133 3.17238   1
  11   7  -1 65.5597 4.96694   3
  10   7  -1 24.8924 3.37708   3
   9   7  -1 58.5493 4.32039   3
   8   7  -1 3.11322 2.05158   3
  -8  -7   1 1.66609 1.62352   2
   7   7  -1 15.0348 2.38918   3
  -7  -7   1 13.3890 1.86798   1
  -7  -7   1 12.1917 1.91945   2
   6   7  -1 10.8901 2.18405   3
  -6  -7   1 10.1461 1.78333   2
  -6  -7   1 10.7709 1.69062   1
   5   7  -1 33.8079 2.83066   3
  -5  -7   1 27.1511 2.34863   2
  -5  -7   1 31.7276 2.35412   1
   4   7  -1 18.4180 2.24144   3
  -4  -7   1 16.3101 1.81536   2
  -4  -7   1 18.3849 1.78564   1
   3   7  -1 235.267 5.13458   3
  -3  -7   1 234.866 4.70752   1
  -3  -7   1 228.336 5.07023   2
   2   7  -1 1708.00 20.5585   3
   2   7  -1 1731.19 21.0690   2
  -2  -7   1 1704.89 20.0775   1
   1   7  -1 59.7106 2.41095   3
   1   7  -1 56.1709 2.70991   2
  -1  -7   1 58.1945 2.41460   1
   0   7  -1 465.001 7.63106   2
   0   7  -1 456.606 6.53708   3
   0  -7   1 458.416 7.05069   1
  -1   7  -1 709.618 10.3433   2
  -1   7  -1 704.995 8.77188   3
   1  -7   1 704.317 9.86301   1
  -2   7  -1 194.304 4.55856   2
  -2   7  -1 189.989 3.12120   3
   2  -7   1 196.367 4.44008   1
  -3   7  -1 0.09949 1.30088   2
  -3   7  -1 1.14504 0.63963   3
   3  -7   1 -0.1189 1.06121   1
  -4   7  -1 306.276 6.24064   2
   4  -7   1 308.212 4.17112   3
  -5   7  -1 243.478 5.77668   2
   5  -7   1 259.848 3.84796   3
   5  -7   1 251.006 5.88562   1
  -6   7  -1 457.655 8.50141   2
   6  -7   1 463.361 8.85927   1
   6  -7   1 457.612 6.32127   3
  -7   7  -1 29.6771 2.67631   2
   7  -7   1 31.7321 2.95800   1
  -8   7  -1 86.1372 3.92890   2
   8  -7   1 88.8033 4.23493   1
  -9   7  -1 53.6132 3.58703   2
   9  -7   1 51.2627 3.62921   1
 -10   7  -1 105.730 4.51350   2
  10  -7   1 101.095 5.18388   1
  11  -7   1 2.72994 2.33659   1
  12  -7   1 4.09641 2.67794   1
  11   6  -1 4.00980 2.70112   3
  10   6  -1 69.3192 4.68242   3
   9   6  -1 25.5348 3.11317   3
   8   6  -1 -1.2900 1.94305   3
  -8  -6   1 -0.1847 1.47640   2
  -8  -6   1 1.90199 1.49581   1
   7   6  -1 18.3874 2.55095   3
  -7  -6   1 18.5821 1.99226   1
  -7  -6   1 20.2780 2.13569   2
   6   6  -1 242.057 6.26083   3
  -6  -6   1 245.297 5.46211   2
  -6  -6   1 254.678 5.22922   1
   5   6  -1 397.344 7.81769   3
  -5  -6   1 413.256 7.27721   2
  -5  -6   1 409.955 6.75609   1
   4   6  -1 46.2406 3.00731   3
  -4  -6   1 45.9291 2.37526   1
  -4  -6   1 53.2311 2.50216   2
   3   6  -1 1409.14 17.7342   3
  -3  -6   1 1446.42 16.9863   1
  -3  -6   1 1433.88 17.7570   2
   2   6  -1 266.507 4.91784   3
   2   6  -1 267.172 5.14565   2
  -2  -6   1 255.742 4.49461   1
   1   6  -1 8.99688 1.17310   3
   1   6  -1 6.48325 1.30586   2
  -1  -6   1 7.88662 1.14676   1
   0   6  -1 433.472 6.92165   2
   0   6  -1 436.789 6.05419   3
   0  -6   1 437.929 6.45950   1
  -1   6  -1 430.422 6.94535   2
  -1   6  -1 421.361 5.60978   3
   1  -6   1 422.721 6.52143   1
  -2   6  -1 56.3793 1.53882   3
  -2   6  -1 55.9262 2.59297   2
   2  -6   1 56.4981 2.44330   1
  -3   6  -1 2.38439 1.24573   2
   3  -6   1 4.01867 1.15355   1
   3  -6   1 4.90367 0.61559   3
  -4   6  -1 28.8045 2.36969   2
   4  -6   1 27.3978 2.16634   1
   4  -6   1 28.5073 1.22854   3
  -5   6  -1 39.0071 2.71040   2
   5  -6   1 40.4782 1.70569   3
   5  -6   1 37.4016 2.57376   1
  -6   6  -1 2164.86 26.5633   2
   6  -6   1 2198.88 27.2720   1
   6  -6   1 2177.38 24.4554   3
  -7   6  -1 164.122 4.79530   2
   7  -6   1 167.186 3.84317   3
  -8   6  -1 144.597 4.68185   2
   8  -6   1 150.994 5.22209   1
  -9   6  -1 77.5772 3.73059   2
   9  -6   1 78.9036 4.13027   1
 -10   6  -1 247.023 6.49746   2
  10  -6   1 244.373 7.29121   1
  11  -6   1 2.23876 2.25044   1
  12  -6   1 3.22249 2.18733   1
  12   5  -1 53.6755 4.65890   3
  11   5  -1 4.44879 2.49961   3
  10   5  -1 25.9772 3.28046   3
   9   5  -1 8.23635 2.29108   3
   8   5  -1 183.198 5.75620   3
  -8  -5   1 177.462 4.95167   2
  -8  -5   1 178.770 4.73759   1
   7   5  -1 98.2235 4.35787   3
  -7  -5   1 91.4277 3.34331   1
  -7  -5   1 94.3056 3.58732   2
   6   5  -1 5.46783 1.91008   3
  -6  -5   1 2.52594 1.28555   1
  -6  -5   1 3.24955 1.37452   2
   5   5  -1 126.149 4.08416   3
  -5  -5   1 128.936 3.42620   1
  -5  -5   1 124.090 3.57019   2
   4   5  -1 232.880 5.07027   3
  -4  -5   1 229.952 4.36375   1
  -4  -5   1 234.184 4.73872   2
   3   5  -1 57.8144 2.68442   3
  -3  -5   1 57.6686 2.34017   2
  -3  -5   1 57.9088 2.19148   1
   2   5  -1 1033.90 12.9253   3
   2   5  -1 1039.70 13.0739   2
  -2  -5   1 1034.11 12.3491   1
   1   5  -1 170.645 3.59318   2
   1   5  -1 168.149 3.38471   3
  -1  -5   1 169.173 3.16144   1
   0   5  -1 1262.21 14.2503   3
   0   5  -1 1212.09 15.0386   2
   0  -5   1 1266.61 14.5711   1
  -1   5  -1 964.567 12.3317   2
  -1   5  -1 981.969 11.1359   3
   1  -5   1 984.569 12.0008   1
  -2   5  -1 837.310 11.0524   2
  -2   5  -1 842.359 9.60612   3
   2  -5   1 846.749 10.9468   1
  -3   5  -1 767.867 10.6098   2
   3  -5   1 800.710 9.12706   3
   3  -5   1 787.404 10.7603   1
  -4   5  -1 107.252 3.47752   1
  -4   5  -1 102.449 3.25002   2
   4  -5   1 102.182 2.16374   3
   4  -5   1 100.145 3.25327   1
  -5   5  -1 486.299 8.05073   2
   5  -5   1 510.919 6.86311   3
  -6   5  -1 549.438 8.99618   2
   6  -5   1 562.737 7.88412   3
  -7   5  -1 20.7937 2.25172   2
  -7   5  -1 18.3054 2.31193   1
   7  -5   1 20.9789 1.88776   3
  -8   5  -1 1.37864 1.45719   2
  -8   5  -1 1.20827 1.71241   1
   8  -5   1 -3.2215 1.37240   3
  -9   5  -1 129.309 5.07398   1
  -9   5  -1 131.538 4.58038   2
 -10   5  -1 49.6283 4.00805   1
 -10   5  -1 49.8777 3.19322   2
  11  -5   1 2.24654 1.96248   1
  12  -5   1 11.6632 2.87244   1
  13  -5   1 40.0163 4.08836   1
  12   4  -1 11.1690 3.02324   3
  11   4  -1 96.6424 5.20295   3
  10   4  -1 19.9441 3.00239   3
   9   4  -1 55.3224 3.95451   3
  -9  -4   1 63.7324 3.30808   2
  -9  -4   1 58.3524 3.38076   1
   8   4  -1 129.480 4.79725   3
  -8  -4   1 134.998 4.23843   2
  -8  -4   1 130.628 4.16966   1
   7   4  -1 824.865 12.8831   3
  -7  -4   1 829.059 11.7192   1
  -7  -4   1 824.902 12.0049   2
   6   4  -1 364.454 7.26435   3
  -6  -4   1 360.057 6.27550   1
  -6  -4   1 376.768 6.70789   2
   5   4  -1 340.807 6.60072   3
  -5  -4   1 345.557 6.10980   2
  -5  -4   1 358.057 5.82486   1
   4   4  -1 -0.0395 1.12650   3
  -4  -4   1 1.63150 0.94411   2
  -4  -4   1 0.62282 0.92143   1
  -3  -4   1 195.337 3.49727   1
  -3  -4   1 192.290 3.84478   2
   2   4  -1 210.210 3.88350   3
  -2  -4   1 213.122 3.44609   1
  -2  -4   1 205.606 3.86555   2
   1   4  -1 1241.07 14.2123   3
   1   4  -1 1230.53 14.5341   2
  -1  -4   1 1215.94 13.8528   1
   0   4  -1 1194.53 14.6117   2
   0   4  -1 1272.86 15.1152   3
   0  -4   1 1281.43 14.2483   1
  -1   4  -1 293.323 3.86281   3
  -1   4  -1 280.319 4.63320   2
   1  -4   1 301.524 4.49210   1
  -2   4  -1 1273.99 13.9300   3
  -2   4  -1 1260.76 15.1070   2
   2  -4   1 1266.05 15.0796   1
  -3   4  -1 342.398 5.65923   2
   3  -4   1 350.168 4.64758   3
  -4   4  -1 11.5686 1.44007   2
  -4   4  -1 9.44821 1.36627   1
   4  -4   1 11.8065 1.01261   3
  -5   4  -1 313.040 6.18588   1
  -5   4  -1 309.719 5.76630   2
   5  -4   1 310.662 5.00455   3
  -6   4  -1 155.251 4.49748   1
  -6   4  -1 148.152 4.03698   2
   6  -4   1 146.578 3.60521   3
  -7   4  -1 36.0548 2.88239   1
  -7   4  -1 40.3856 2.78205   2
   7  -4   1 43.4586 2.66248   3
  -8   4  -1 -0.8555 1.54064   1
  -8   4  -1 -0.0733 1.34946   2
   8  -4   1 0.74420 1.55711   3
  -9   4  -1 78.6024 3.50572   2
  -9   4  -1 77.3057 4.21597   1
   9  -4   1 69.6837 3.56235   3
 -10   4  -1 96.7371 4.69760   1
  10  -4   1 101.866 4.10345   3
 -11   4  -1 11.4666 2.66526   1
  12  -4   1 30.2968 3.46493   1
  13  -4   1 80.6806 5.01116   1
  12   3  -1 3.62419 2.60522   3
  11   3  -1 111.879 5.33509   3
  10   3  -1 65.1788 4.00636   3
 -10  -3   1 70.8705 3.80815   1
   9   3  -1 156.409 5.43957   3
  -9  -3   1 157.244 4.73002   1
  -9  -3   1 152.133 4.69427   2
   8   3  -1 76.9814 3.79886   3
  -8  -3   1 74.5981 3.44932   2
  -8  -3   1 71.5712 3.23946   1
   7   3  -1 18.8880 2.34572   3
  -7  -3   1 19.8407 2.01986   2
  -7  -3   1 19.1408 1.94410   1
   6   3  -1 736.919 11.0455   3
  -6  -3   1 700.572 9.95311   1
  -6  -3   1 706.810 10.2222   2
   5   3  -1 35.9943 2.40719   3
  -5  -3   1 36.7435 2.07290   1
  -5  -3   1 39.7173 2.09415   2
   4   3  -1 16.1243 1.67853   3
  -4  -3   1 16.9180 1.30286   1
  -4  -3   1 18.3500 1.59183   2
   3   3  -1 611.395 8.46260   3
  -3  -3   1 613.838 8.19203   2
  -3  -3   1 616.990 7.70426   1
   2   3  -1 293.471 4.64909   3
  -2  -3   1 287.050 4.48726   2
  -2  -3   1 290.538 4.00437   1
   1   3  -1 1069.17 12.5761   2
   1   3  -1 1089.02 12.4126   3
  -1  -3   1 1089.01 11.9752   1
   0   3  -1 385.852 5.30648   2
   0   3  -1 393.217 4.88364   3
   0  -3   1 389.813 4.93404   1
  -1   3  -1 -0.0810 0.45496   3
  -1   3  -1 1.10522 0.68286   2
   1  -3   1 0.57172 0.55641   1
  -2   3  -1 2285.10 27.0988   2
  -2   3  -1 2386.90 28.7899   1
   2  -3   1 2421.92 26.3248   3
  -3   3  -1 209.335 4.02819   1
  -3   3  -1 205.691 3.85240   2
   3  -3   1 211.840 3.29277   3
  -4   3  -1 1354.36 16.5039   1
  -4   3  -1 1311.70 15.9974   2
   4  -3   1 1334.81 15.4755   3
  -5   3  -1 143.945 3.91940   1
  -5   3  -1 155.621 3.67679   2
   5  -3   1 155.052 3.45940   3
  -6   3  -1 0.59018 1.25771   2
  -6   3  -1 0.44938 1.37435   1
   6  -3   1 3.98780 1.27072   3
  -7   3  -1 122.346 4.39012   1
  -7   3  -1 122.439 3.87584   2
   7  -3   1 121.866 3.87884   3
  -8   3  -1 266.739 6.61533   1
  -8   3  -1 253.671 5.71216   2
   8  -3   1 258.145 5.87815   3
  -9   3  -1 0.50966 1.84843   1
  -9   3  -1 -0.2148 1.46777   2
   9  -3   1 0.76030 1.71196   3
 -10   3  -1 9.23722 2.44676   1
  10  -3   1 15.1577 2.51637   3
 -11   3  -1 101.326 5.13792   1
 -12   3  -1 23.6626 3.38740   1
  13  -3   1 50.2266 4.15895   1
  13   2  -1 32.3851 3.81064   3
  12   2  -1 31.7976 3.63449   3
  11   2  -1 4.01513 2.40964   3
 -11  -2   1 -1.4162 1.84600   1
  10   2  -1 -0.1051 2.08913   3
 -10  -2   1 1.16481 1.77560   1
   9   2  -1 44.0750 3.48970   3
  -9  -2   1 46.8699 3.06954   1
  -9  -2   1 47.9584 3.19121   2
   8   2  -1 13.4381 2.33141   3
  -8  -2   1 15.4376 1.96789   2
  -8  -2   1 11.5825 1.87912   1
   7   2  -1 80.3176 3.72366   3
  -7  -2   1 75.1300 3.10706   1
  -7  -2   1 86.3055 3.36691   2
   6   2  -1 25.6542 2.29877   3
  -6  -2   1 23.9459 2.07254   2
  -6  -2   1 23.9559 2.05493   1
   5   2  -1 329.026 5.91704   3
  -5  -2   1 327.564 5.63120   2
  -5  -2   1 323.530 5.36603   1
   4   2  -1 25.0291 1.88895   3
  -4  -2   1 24.5634 1.64543   1
  -4  -2   1 26.5398 1.70775   2
   3   2  -1 398.978 5.92207   3
  -3  -2   1 398.587 5.69489   2
  -3  -2   1 403.814 5.35461   1
   2   2  -1 730.781 8.91754   3
  -2  -2   1 728.058 8.29301   1
  -2  -2   1 721.176 8.79900   2
   1   2  -1 5819.47 74.1911   1
   1   2  -1 6032.44 67.9661   3
  -1  -2   1 6028.95 67.5107   2
  -1  -2   1 6003.48 75.6440   1
   0   2  -1 568.112 6.46811   3
   0   2  -1 565.153 6.72541   2
   0  -2   1 565.276 6.43278   1
   0  -2   1 570.607 6.42951   1
   0  -2   1 566.655 6.45660   3
  -1   2  -1 2043.87 22.9326   3
  -1   2  -1 2021.42 24.0239   2
  -1   2  -1 1988.05 24.9484   1
   1  -2   1 2047.69 22.6498   3
  -2   2  -1 2593.34 30.0989   2
  -2   2  -1 2552.72 31.2032   1
   2  -2   1 2614.03 29.7902   3
  -3   2  -1 232.266 4.24908   1
  -3   2  -1 240.876 3.96888   2
   3  -2   1 245.154 3.78413   3
  -4   2  -1 167.758 3.48123   2
  -4   2  -1 167.719 3.78146   1
   4  -2   1 164.726 3.35725   3
  -5   2  -1 40.5544 2.17457   2
  -5   2  -1 34.2839 2.22723   1
   5  -2   1 38.5378 2.12383   3
  -6   2  -1 356.814 6.17442   2
  -6   2  -1 349.831 6.76901   1
   6  -2   1 360.350 6.39020   3
  -7   2  -1 160.002 4.67828   1
  -7   2  -1 157.797 4.17527   2
   7  -2   1 167.218 4.63438   3
  -8   2  -1 287.397 5.95647   2
  -8   2  -1 280.605 6.75779   1
   8  -2   1 282.600 6.32299   3
  -9   2  -1 212.609 5.36548   2
  -9   2  -1 207.611 6.15253   1
   9  -2   1 209.392 5.72957   3
 -10   2  -1 7.10555 2.30273   1
  10  -2   1 5.45560 2.25756   3
 -11   2  -1 111.785 5.26568   1
  11  -2   1 128.279 5.17222   3
 -12   2  -1 -0.8207 2.35447   1
 -13   2  -1 59.9212 4.72499   1
  13   1  -1 17.4988 3.26003   3
  12   1  -1 2.57007 2.42315   3
  11   1  -1 58.4197 4.09605   3
 -11  -1   1 59.4253 3.86239   1
  10   1  -1 0.56324 2.00545   3
 -10  -1   1 3.86103 1.85533   1
 -10  -1   1 6.37471 1.85386   2
   9   1  -1 20.2981 2.58765   3
  -9  -1   1 19.7938 2.26435   2
  -9  -1   1 15.4662 2.18753   1
   8   1  -1 -0.7682 1.55414   3
  -8  -1   1 -1.7310 1.37353   1
  -8  -1   1 -0.3014 1.36381   2
   7   1  -1 125.019 3.96672   3
  -7  -1   1 118.972 3.76627   2
  -7  -1   1 124.860 3.84123   1
   6   1  -1 62.5786 2.80906   3
  -6  -1   1 63.9410 2.67490   2
  -6  -1   1 65.7681 2.69271   1
   5   1  -1 9.97694 1.38599   3
  -5  -1   1 8.03453 1.19195   1
  -5  -1   1 7.10363 1.16435   2
   4   1  -1 176.805 3.72150   3
  -4  -1   1 173.104 3.36527   1
  -4  -1   1 172.743 3.51564   2
   3   1  -1 1837.64 20.3911   3
  -3  -1   1 1764.14 20.2445   2
  -3  -1   1 1840.53 20.8183   1
   2   1  -1 2.39680 0.65777   3
  -2  -1   1 1.79910 0.49596   1
  -2  -1   1 1.08636 0.53845   2
   1   1  -1 4276.88 48.9461   1
   1   1  -1 4295.87 47.6789   3
  -1  -1   1 4210.35 48.2706   1
  -1  -1   1 4142.43 47.8957   2
   0   1  -1 6419.12 78.2025   3
   0   1  -1 6382.90 86.0429   2
   0   1  -1 6245.70 82.8159   1
   0  -1   1 5210.96 64.1795   2
   0  -1   1 5600.60 63.8302   1
  -1   1  -1 5.94141 0.57396   1
  -1   1  -1 7.31130 0.60507   2
   1  -1   1 7.35086 0.56295   3
   1  -1   1 8.19437 0.61569   2
  -2   1  -1 3888.75 43.6403   2
  -2   1  -1 3791.69 46.5249   1
   2  -1   1 3793.20 44.2979   3
  -3   1  -1 629.375 8.39909   1
  -3   1  -1 640.691 7.83535   2
   3  -1   1 623.925 8.07551   3
  -4   1  -1 0.50117 1.04358   1
  -4   1  -1 1.60249 0.89702   2
   4  -1   1 0.66893 0.84748   3
  -5   1  -1 15.8284 1.65465   1
  -5   1  -1 21.0137 1.78393   2
   5  -1   1 17.9357 1.64458   3
  -6   1  -1 45.2418 2.61704   1
  -6   1  -1 43.6137 2.35547   2
   6  -1   1 47.5733 2.76873   3
  -7   1  -1 123.041 3.69722   2
  -7   1  -1 126.814 4.14439   1
   7  -1   1 128.811 4.20851   3
  -8   1  -1 2.83328 1.79133   1
  -8   1  -1 2.85630 1.34613   2
   8  -1   1 -0.7669 1.68033   3
  -9   1  -1 51.0982 2.92605   2
  -9   1  -1 54.4842 3.61638   1
   9  -1   1 47.5943 3.42207   3
 -10   1  -1 84.1142 4.42976   1
  10  -1   1 91.9544 4.42053   3
 -11   1  -1 -0.4499 2.21442   1
  11  -1   1 3.12127 2.38210   3
 -12   1  -1 61.8027 4.26695   1
  12  -1   1 52.4374 4.32413   3
 -13   1  -1 0.28046 2.43726   1
  12   0  -1 16.1544 2.90881   3
 -12   0   1 15.8077 2.81322   1
  11   0  -1 24.6689 2.92799   3
 -11   0   1 27.2646 3.05383   1
  10   0  -1 1.32470 1.99140   3
 -10   0   1 3.72002 1.89808   1
 -10   0   1 1.17070 1.73352   2
   9   0  -1 3.96981 1.96775   3
  -9   0   1 0.99979 1.54230   1
  -9   0   1 3.24463 1.61537   2
   8   0  -1 14.0898 2.10718   3
  -8   0   1 13.1404 2.00796   1
  -8   0   1 13.3297 1.92041   2
   7   0  -1 3.57552 1.60512   3
  -7   0   1 2.23192 1.44502   1
  -7   0   1 3.22563 1.47095   2
   6   0  -1 96.2777 3.23790   3
  -6   0   1 95.0130 3.16650   1
  -6   0   1 93.8564 3.14911   2
   5   0  -1 5.46753 1.21862   3
  -5   0   1 6.05230 1.19205   2
  -5   0   1 5.63069 1.14547   1
   4   0  -1 538.146 7.35939   3
  -4   0   1 542.653 7.37613   1
  -4   0   1 548.348 7.54066   2
   3   0  -1 2276.11 27.5654   3
  -3   0   1 2281.71 26.2145   2
  -3   0   1 2272.81 24.8627   1
   2   0  -1 3887.37 53.8815   3
  -2   0   1 3897.77 44.7409   2
  -2   0   1 3848.24 43.9644   1
   1   0  -1 5368.15 78.8110   3
   1   0  -1 5234.11 76.3283   1
  -1   0   1 5638.51 60.1092   2
   0   0  -1 19.0377 0.38771   2
   0   0  -1 18.1406 0.54896   3
   0   0  -1 17.7930 0.57891   1
   0   0   1 18.1327 0.37818   2
  -1   0  -1 1331.64 14.4812   1
  -1   0  -1 1336.89 14.5611   2
   1   0   1 1280.20 14.3576   3
   1   0   1 1286.44 14.4687   2
  -2   0  -1 276.883 3.59649   2
  -2   0  -1 277.739 4.22965   1
   2   0   1 276.511 4.10093   3
  -3   0  -1 273.990 4.55519   1
  -3   0  -1 269.908 3.91407   2
   3   0   1 272.863 4.51988   3
  -4   0  -1 243.169 3.98693   2
  -4   0  -1 239.381 4.54230   1
   4   0   1 242.683 4.62761   3
  -5   0  -1 278.441 4.72404   2
  -5   0  -1 281.387 5.43619   1
   5   0   1 276.974 5.38672   3
  -6   0  -1 53.8786 2.90186   1
  -6   0  -1 52.2990 2.39540   2
   6   0   1 58.0621 3.07405   3
  -7   0  -1 163.770 4.72134   1
  -7   0  -1 158.214 3.96726   2
   7   0   1 161.283 4.82967   3
  -8   0  -1 259.541 5.48224   2
  -8   0  -1 262.500 6.36639   1
   8   0   1 258.653 6.42139   3
  -9   0  -1 57.0024 3.68990   1
   9   0   1 56.0554 3.70588   3
 -10   0  -1 39.1691 3.52880   1
  10   0   1 49.1911 3.73032   3
 -11   0  -1 408.927 9.43090   1
  11   0   1 390.034 9.36602   3
 -12   0  -1 20.0523 3.20623   1
  12   0   1 17.9243 3.24373   3
  12  -1  -1 7.71978 2.51237   3
 -12   1   1 7.23851 2.49083   1
  11  -1  -1 51.3643 3.79042   3
 -11   1   1 56.4424 3.86473   1
  10  -1  -1 13.3358 2.29143   3
 -10   1   1 14.5761 2.28569   2
 -10   1   1 14.8724 2.43503   1
   9  -1  -1 88.5653 3.77058   3
  -9   1   1 94.9096 3.99888   2
  -9   1   1 88.8424 3.84656   1
   8  -1  -1 1.30356 1.56970   3
  -8   1   1 -0.5875 1.44997   2
  -8   1   1 0.04438 1.56045   1
   7  -1  -1 4.68374 1.61071   3
  -7   1   1 5.13840 1.57599   1
  -7   1   1 4.80092 1.51181   2
   6  -1  -1 192.107 4.18834   3
  -6   1   1 189.955 4.42160   2
  -6   1   1 190.194 4.46114   1
   5  -1  -1 0.62871 0.94818   3
  -5   1   1 0.47299 1.03473   1
  -5   1   1 -1.3300 1.00041   2
   4  -1  -1 0.68778 0.84556   3
  -4   1   1 -0.2233 0.87619   2
  -4   1   1 0.97892 0.93071   1
   3  -1  -1 505.772 6.26838   3
  -3   1   1 506.361 6.75082   1
  -3   1   1 507.743 6.89609   2
   2  -1  -1 9502.12 104.790   1
   2  -1  -1 9302.13 121.824   3
  -2   1   1 9637.14 105.213   2
  -2   1   1 9373.28 121.372   3
   1  -1  -1 998.752 11.1164   3
   1  -1  -1 1040.02 12.6513   1
  -1   1   1 1017.30 11.3370   2
  -1   1   1 998.377 11.1929   3
   0  -1  -1 7.39798 0.54459   1
   0  -1  -1 7.19316 0.53740   3
   0   1   1 6.60160 0.50566   2
   0   1   1 8.01193 0.55704   3
  -1  -1  -1 1638.61 18.5685   2
  -1  -1  -1 1716.21 19.2396   2
  -1  -1  -1 1666.95 18.9869   1
   1   1   1 1626.55 18.9999   3
  -2  -1  -1 93.9845 1.72363   2
  -2  -1  -1 96.8604 2.31664   1
  -3  -1  -1 -0.0871 0.81089   1
  -3  -1  -1 0.52573 0.60584   2
   3   1   1 1.72738 0.95848   3
  -4  -1  -1 1813.51 20.3466   2
  -4  -1  -1 1823.40 21.3157   1
   4   1   1 1807.29 21.4706   3
  -5  -1  -1 58.6001 2.19965   2
  -5  -1  -1 68.0353 2.67426   1
   5   1   1 64.1107 2.99269   3
  -6  -1  -1 25.6229 2.19196   1
  -6  -1  -1 29.9790 2.01404   2
   6   1   1 29.5212 2.53860   3
  -7  -1  -1 535.212 9.21641   1
  -7  -1  -1 551.891 8.39236   2
   7   1   1 569.442 9.79520   3
  -8  -1  -1 930.412 14.0230   1
  -8  -1  -1 938.143 12.8659   2
   8   1   1 934.892 14.4896   3
  -9  -1  -1 55.7085 3.62547   1
   9   1   1 68.8875 3.84105   3
 -10  -1  -1 11.4333 2.46144   1
  10   1   1 11.5042 2.60437   3
 -11  -1  -1 13.5449 2.70278   1
  11   1   1 8.76378 2.84918   3
 -12  -1  -1 7.55089 2.54343   1
  12   1   1 3.42654 2.78905   3
  13  -2  -1 4.89395 2.23282   1
  12  -2  -1 6.65346 2.25596   1
  11  -2  -1 -2.2754 1.87457   3
 -11   2   1 1.19748 2.05529   1
 -11   2   1 3.27362 1.98214   2
  10  -2  -1 91.1910 3.84095   3
 -10   2   1 87.0259 4.07373   2
 -10   2   1 92.6635 4.34919   1
   9  -2  -1 14.1424 2.09237   3
  -9   2   1 13.8166 2.17732   2
  -9   2   1 15.5112 2.27913   1
   8  -2  -1 40.1984 2.77168   3
  -8   2   1 36.0636 2.98227   1
  -8   2   1 39.5018 2.89359   2
   7  -2  -1 27.7274 2.21441   3
  -7   2   1 28.7276 2.40711   2
  -7   2   1 32.7836 2.52061   1
   6  -2  -1 18.2519 1.62791   3
  -6   2   1 15.6666 1.84557   2
  -6   2   1 18.9549 1.89827   1
   5  -2  -1 537.821 7.23792   3
  -5   2   1 531.779 8.07282   2
  -5   2   1 543.124 8.14594   1
   4  -2  -1 230.762 3.56899   3
  -4   2   1 229.078 4.41312   2
  -4   2   1 233.387 4.43648   1
   3  -2  -1 1384.60 16.1505   1
   3  -2  -1 1382.10 15.8056   3
  -3   2   1 1392.24 16.2559   2
   2  -2  -1 6436.64 74.1839   1
  -2   2   1 6337.13 72.5594   2
   1  -2  -1 101.406 1.35437   3
  -1   2   1 98.9289 1.37753   3
   0  -2  -1 2392.10 29.6824   1
   0   2   1 2398.14 26.9714   2
   0   2   1 2363.08 27.0845   3
  -1  -2  -1 369.353 5.14515   1
   1   2   1 367.089 4.71299   2
   1   2   1 371.864 5.14444   3
  -2  -2  -1 667.445 7.90590   2
  -2  -2  -1 661.690 8.52459   1
   2   2   1 651.330 8.60660   3
  -3  -2  -1 437.709 5.92773   2
  -3  -2  -1 447.563 6.65082   1
   3   2   1 458.046 6.94399   3
  -4  -2  -1 805.048 10.7603   1
  -4  -2  -1 790.433 9.86163   2
   4   2   1 788.406 11.0122   3
  -5  -2  -1 59.0254 2.61355   1
  -5  -2  -1 63.9951 2.29689   2
   5   2   1 60.8850 2.93748   3
  -6  -2  -1 41.6964 2.20757   2
  -6  -2  -1 48.1908 2.63742   1
   6   2   1 44.3032 3.20558   3
  -7  -2  -1 46.3054 2.54390   2
  -7  -2  -1 44.7509 2.90440   1
   7   2   1 48.9220 3.23112   3
  -8  -2  -1 73.8985 3.64385   1
   8   2   1 69.6047 3.79038   3
  -9  -2  -1 279.089 6.92252   1
   9   2   1 282.333 7.47298   3
 -10  -2  -1 296.682 7.45210   1
  10   2   1 286.055 7.92057   3
 -11  -2  -1 2.49786 2.18804   1
  11   2   1 2.62843 2.60542   3
  12   2   1 29.2352 3.87524   3
  13  -3  -1 41.2853 3.94591   1
  12  -3  -1 12.6776 2.64045   1
  11  -3  -1 274.388 7.44696   1
 -11   3   1 254.706 6.83337   2
  10  -3  -1 3.95961 1.86685   1
  10  -3  -1 -3.3644 1.55202   3
 -10   3   1 3.77380 1.91085   2
   9  -3  -1 235.380 5.28755   3
  -9   3   1 229.651 6.08235   2
  -9   3   1 223.254 6.09209   1
   8  -3  -1 64.0019 2.89358   3
  -8   3   1 59.3281 3.45590   2
  -8   3   1 58.4650 3.45963   1
   7  -3  -1 0.77744 1.30511   3
  -7   3   1 0.21132 1.46646   2
  -7   3   1 -0.2725 1.47930   1
   6  -3  -1 407.264 6.07309   3
  -6   3   1 403.792 7.23052   2
  -6   3   1 417.738 7.32134   1
   5  -3  -1 577.225 8.72248   1
   5  -3  -1 569.973 7.38035   3
  -5   3   1 585.226 8.79888   2
   4  -3  -1 1188.43 14.7306   1
   4  -3  -1 1192.26 13.1350   3
  -4   3   1 1165.07 14.7446   2
   3  -3  -1 551.793 6.01384   3
   3  -3  -1 540.129 7.62379   1
  -3   3   1 545.978 7.76683   2
  -3   3   1 545.323 5.99588   3
   2  -3  -1 60.1512 1.96039   1
  -2   3   1 53.5817 1.97737   2
   1  -3  -1 718.840 7.94095   3
   1  -3  -1 715.274 8.94385   1
  -1   3   1 720.230 7.95505   3
  -1   3   1 706.257 8.91751   2
   0  -3  -1 613.919 7.86126   1
   0   3   1 614.719 7.47544   3
   0   3   1 630.097 7.81456   2
  -1  -3  -1 2274.21 26.6517   1
   1   3   1 2305.79 26.7503   2
   1   3   1 2244.39 26.3896   3
  -2  -3  -1 840.138 10.0577   2
  -2  -3  -1 833.505 10.5736   1
   2   3   1 826.091 10.6749   3
  -3  -3  -1 -1.1964 0.97258   1
  -3  -3  -1 -0.2197 0.65118   2
   3   3   1 -0.4396 1.06983   3
  -4  -3  -1 87.4617 2.94310   1
  -4  -3  -1 88.7082 2.44208   2
   4   3   1 84.2086 3.06003   3
  -5  -3  -1 119.112 3.02564   2
  -5  -3  -1 118.948 3.64972   1
   5   3   1 118.806 3.94757   3
  -6  -3  -1 21.4914 1.73038   2
  -6  -3  -1 19.0163 2.06294   1
   6   3   1 23.6635 2.59387   3
  -7  -3  -1 1.62981 1.19287   2
  -7  -3  -1 0.27617 1.45886   1
   7   3   1 2.78389 1.97650   3
  -8  -3  -1 40.3299 2.86938   1
   8   3   1 45.3515 3.73623   3
  -9  -3  -1 195.479 5.90088   1
   9   3   1 193.111 6.24917   3
 -10  -3  -1 -0.1696 1.94736   1
  10   3   1 0.05608 2.41116   3
  11   3   1 -2.2882 2.53447   3
  12   3   1 19.5615 3.56353   3
  13  -4  -1 187.507 6.93329   1
  12  -4  -1 181.609 6.57164   1
  11  -4  -1 78.9760 4.37999   1
 -11   4   1 68.4499 3.96385   2
  10  -4  -1 -0.0162 1.64775   1
 -10   4   1 -2.1036 1.60716   2
   9  -4  -1 35.7752 2.48438   3
   9  -4  -1 37.9215 2.96312   1
  -9   4   1 36.1513 3.06241   2
   8  -4  -1 64.7765 2.63068   3
   8  -4  -1 66.8928 3.55096   1
  -8   4   1 67.8349 3.49194   2
   7  -4  -1 7.26618 1.33099   3
   7  -4  -1 10.9591 1.90494   1
  -7   4   1 7.32259 1.70221   2
   6  -4  -1 1.59511 1.23313   1
   6  -4  -1 1.10622 0.95412   3
  -6   4   1 1.16035 1.36402   2
   5  -4  -1 130.346 2.44223   3
   5  -4  -1 132.277 3.69902   1
  -5   4   1 124.538 3.67616   2
   4  -4  -1 263.488 3.22498   3
   4  -4  -1 264.089 3.24910   3
   4  -4  -1 258.444 5.04370   1
  -4   4   1 254.034 5.07452   2
   3  -4  -1 384.746 6.19735   1
  -3   4   1 388.968 6.38250   2
   2  -4  -1 75.6990 2.37147   1
   1  -4  -1 30.5200 1.73023   1
  -1   4   1 23.3803 1.75916   2
  -1   4   1 26.7019 1.13356   3
   0  -4  -1 27.2304 1.85571   1
   0   4   1 29.3658 1.55312   3
   0   4   1 28.3447 1.63531   2
  -1  -4  -1 634.373 8.43396   1
   1   4   1 607.990 8.23538   3
   1   4   1 621.460 8.17422   2
  -2  -4  -1 6.39575 1.25033   1
   2   4   1 11.3597 1.35778   3
   2   4   1 8.19126 1.06049   2
  -3  -4  -1 16.0218 1.27909   2
  -3  -4  -1 15.8744 1.58097   1
   3   4   1 13.1176 1.56960   3
  -4  -4  -1 25.0619 1.99223   1
  -4  -4  -1 29.6458 1.74879   2
   4   4   1 26.7227 2.26997   3
  -5  -4  -1 600.448 8.57177   2
  -5  -4  -1 597.428 9.30737   1
   5   4   1 588.386 9.91559   3
  -6  -4  -1 0.32203 1.37616   1
  -6  -4  -1 -0.7332 1.08871   2
   6   4   1 1.68648 1.89411   3
  -7  -4  -1 103.008 3.40488   2
  -7  -4  -1 110.561 4.05714   1
   7   4   1 109.968 4.73988   3
  -8  -4  -1 15.8610 2.25707   1
   8   4   1 14.3598 2.71260   3
  -9  -4  -1 165.277 5.32434   1
   9   4   1 159.272 6.06568   3
 -10  -4  -1 11.4024 2.44633   1
  10   4   1 6.36497 2.86273   3
  11   4   1 -0.9765 2.41987   3
  13  -5  -1 0.09086 2.27053   1
  12  -5  -1 25.0888 3.33083   1
  11  -5  -1 0.73433 1.85725   1
 -11   5   1 -2.0426 1.70696   2
  10  -5  -1 5.05717 2.00083   1
 -10   5   1 7.99276 2.12480   2
   9  -5  -1 -0.1489 1.53419   1
  -9   5   1 -1.5837 1.63330   2
   8  -5  -1 219.451 5.92113   1
  -8   5   1 208.387 5.77569   2
   7  -5  -1 78.6650 3.53518   1
   7  -5  -1 78.9757 2.41134   3
  -7   5   1 73.2473 3.64112   2
   6  -5  -1 31.9112 2.52284   1
   6  -5  -1 31.5463 1.53990   3
  -6   5   1 27.0476 2.46053   2
   5  -5  -1 433.007 7.61068   1
   5  -5  -1 436.546 5.12026   3
  -5   5   1 435.841 7.72204   2
   4  -5  -1 110.188 3.34212   1
  -4   5   1 107.648 3.41008   2
   3  -5  -1 1185.46 14.8588   1
  -3   5   1 1147.75 14.8773   2
   2  -5  -1 0.82446 0.99473   1
   2  -5  -1 0.50016 0.38795   3
  -2   5   1 0.29598 0.40929   3
  -2   5   1 0.62761 1.10015   2
   1  -5  -1 522.438 7.59291   1
  -1   5   1 518.291 6.39382   3
  -1   5   1 503.982 7.57120   2
   0  -5  -1 386.406 6.16988   1
   0   5   1 399.833 6.21730   2
   0   5   1 390.887 5.59413   3
  -1  -5  -1 1.71240 1.12920   1
   1   5   1 1.19945 0.94916   2
   1   5   1 0.31263 0.95845   3
  -2  -5  -1 1109.68 14.0486   1
   2   5   1 1129.18 13.8451   2
   2   5   1 1112.13 14.2002   3
  -3  -5  -1 1.71818 0.91700   2
  -3  -5  -1 2.43078 1.32981   1
   3   5   1 4.07435 1.53907   3
  -4  -5  -1 3.17753 1.46857   1
  -4  -5  -1 2.77284 1.03918   2
   4   5   1 3.81147 1.60595   3
  -5  -5  -1 52.7859 2.48467   2
  -5  -5  -1 55.5323 2.93668   1
   5   5   1 62.3009 3.56942   3
  -6  -5  -1 19.6159 1.74665   2
  -6  -5  -1 16.9112 2.04977   1
   6   5   1 18.0464 2.57308   3
  -7  -5  -1 584.168 10.0544   1
   7   5   1 602.589 11.1758   3
  -8  -5  -1 4.96975 1.90422   1
   8   5   1 7.14019 2.53167   3
  -9  -5  -1 12.6673 2.29502   1
   9   5   1 16.1017 2.86404   3
  10   5   1 76.4204 5.01147   3
  11   5   1 -5.9046 2.21652   3
  13  -6  -1 72.3881 4.98565   1
  12  -6  -1 -0.4016 2.11521   1
 -12   6   1 3.75975 2.18970   2
  11  -6  -1 30.7069 3.40586   1
 -11   6   1 28.6442 3.16597   2
  10  -6  -1 2.33567 1.97213   1
 -10   6   1 -0.2607 1.80878   2
   9  -6  -1 3.51199 1.85107   1
  -9   6   1 4.79266 1.96541   2
   8  -6  -1 210.997 6.00127   1
  -8   6   1 217.231 6.01968   2
   7  -6  -1 68.6610 3.50531   1
  -7   6   1 64.7244 3.58583   2
   6  -6  -1 17.1172 2.09956   1
  -6   6   1 20.4374 2.34444   2
   5  -6  -1 260.304 5.77812   1
  -5   6   1 255.818 5.77275   2
   4  -6  -1 491.121 8.07919   1
  -4   6   1 469.131 8.09394   2
   3  -6  -1 318.158 5.96195   1
  -3   6   1 313.402 6.07447   2
   2  -6  -1 552.641 8.40220   1
  -2   6   1 546.829 8.49954   2
  -2   6   1 567.491 6.53226   3
   1  -6  -1 16.4346 1.62497   1
  -1   6   1 15.2486 1.63098   2
  -1   6   1 17.3356 1.39145   3
   0  -6  -1 383.428 6.39653   1
   0   6   1 379.538 5.65673   3
   0   6   1 368.372 6.30853   2
  -1  -6  -1 201.463 4.43489   1
   1   6   1 190.540 4.21958   2
   1   6   1 195.250 4.11699   3
  -2  -6  -1 82.4017 3.17914   1
   2   6   1 75.4090 2.74044   2
   2   6   1 77.9832 3.08349   3
  -3  -6  -1 403.528 6.66670   2
  -3  -6  -1 400.544 7.02682   1
   3   6   1 388.508 7.15230   3
  -4  -6  -1 1129.52 14.6130   2
  -4  -6  -1 1111.95 15.0721   1
   4   6   1 1159.27 15.8648   3
  -5  -6  -1 72.4013 2.87947   2
  -5  -6  -1 68.9854 3.21357   1
   5   6   1 71.3020 3.92355   3
  -6  -6  -1 31.1686 2.70590   1
  -6  -6  -1 30.7704 2.25527   2
   6   6   1 30.3213 2.88911   3
  -7  -6  -1 -0.0622 1.50537   1
   7   6   1 2.97251 1.99959   3
  -8  -6  -1 93.1925 4.02251   1
   8   6   1 97.4589 5.00468   3
   9   6   1 80.1997 4.70553   3
  10   6   1 9.94389 3.04191   3
  11   6   1 -0.4684 2.66755   3
  13  -7  -1 9.27394 3.00276   1
  12  -7  -1 31.3676 3.69209   1
 -12   7   1 45.8565 4.00016   2
  11  -7  -1 10.3719 2.75973   1
 -11   7   1 8.25558 2.40422   2
  10  -7  -1 27.5756 3.18268   1
 -10   7   1 21.6854 2.83254   2
   9  -7  -1 12.4782 2.37009   1
  -9   7   1 15.6667 2.47987   2
   8  -7  -1 4.88878 1.84976   1
  -8   7   1 2.78048 1.91088   2
   7  -7  -1 4.57574 1.78586   1
  -7   7   1 10.1893 2.01121   2
   6  -7  -1 894.515 13.6462   1
  -6   7   1 858.425 13.3329   2
   5  -7  -1 117.242 4.06125   1
  -5   7   1 114.406 4.10455   2
   4  -7  -1 198.898 5.01366   1
  -4   7   1 192.105 4.97874   2
   3  -7  -1 63.5490 2.94575   1
  -3   7   1 58.1728 2.89619   2
   2  -7  -1 95.6929 3.56491   1
  -2   7   1 95.4782 2.00293   3
  -2   7   1 103.560 3.46931   2
   1  -7  -1 12.4033 1.76269   1
  -1   7   1 13.9532 1.19479   3
  -1   7   1 13.8087 1.75419   2
   0  -7  -1 42.9757 2.51056   1
   0   7   1 41.0654 2.52422   2
   0   7   1 43.9498 2.17529   3
  -1  -7  -1 17.5155 1.94393   1
   1   7   1 16.5555 1.68804   3
   1   7   1 17.5539 1.82563   2
  -2  -7  -1 5.72519 1.62092   1
   2   7   1 7.13373 1.62902   3
   2   7   1 6.53127 1.47234   2
  -3  -7  -1 39.0698 2.88867   1
  -3  -7  -1 51.6895 2.63975   2
   3   7   1 45.7191 3.07479   3
  -4  -7  -1 6.88590 1.74372   1
  -4  -7  -1 10.6549 1.52900   2
   4   7   1 11.1381 2.04806   3
  -5  -7  -1 764.526 11.2090   2
  -5  -7  -1 760.528 11.7623   1
   5   7   1 757.581 12.4266   3
  -6  -7  -1 118.426 4.16533   1
  -6  -7  -1 111.119 3.75068   2
   6   7   1 111.133 4.64758   3
  -7  -7  -1 18.8973 2.34140   1
   7   7   1 18.0484 2.76449   3
   8   7   1 49.4487 3.84808   3
   9   7   1 109.653 5.50167   3
  10   7   1 163.865 6.83053   3
  12  -8  -1 31.7521 3.97711   1
 -12   8   1 31.8254 3.47972   2
  11  -8  -1 11.7339 2.90438   1
 -11   8   1 8.42855 2.53379   2
  10  -8  -1 32.7766 3.54381   1
 -10   8   1 44.6159 3.67913   2
   9  -8  -1 8.65446 2.26363   1
  -9   8   1 5.26141 2.15876   2
   8  -8  -1 -0.6010 1.85273   1
  -8   8   1 2.83268 1.88076   2
   7  -8  -1 60.1918 3.76775   1
  -7   8   1 60.8841 3.70761   2
   6  -8  -1 22.5451 2.58428   1
  -6   8   1 20.3173 2.40103   2
  -5   8   1 66.5358 3.41146   2
   4  -8  -1 98.0730 3.81471   1
  -4   8   1 91.5714 3.77540   2
   3  -8  -1 204.840 5.18268   1
  -3   8   1 207.646 5.28358   2
   2  -8  -1 47.4017 2.86642   1
  -2   8   1 45.6235 1.72028   3
  -2   8   1 40.1855 2.68074   2
   1  -8  -1 2.80985 1.63498   1
  -1   8   1 2.61960 1.36936   2
  -1   8   1 0.04143 0.96229   3
   0  -8  -1 289.821 5.95747   1
   0   8   1 288.542 6.05618   2
   0   8   1 284.289 5.08243   3
  -1  -8  -1 389.830 7.18087   1
   1   8   1 395.233 6.75760   3
   1   8   1 409.223 7.41245   2
  -2  -8  -1 2922.01 34.0389   1
   2   8   1 2906.45 33.8107   3
   2   8   1 2944.21 34.1260   2
  -3  -8  -1 21.4893 2.26286   1
  -3  -8  -1 27.1539 2.25524   2
   3   8   1 22.7002 2.38985   3
  -4  -8  -1 242.886 5.77144   1
  -4  -8  -1 239.625 5.44172   2
   4   8   1 240.462 6.20882   3
  -5  -8  -1 138.342 4.52564   1
  -5  -8  -1 146.615 4.35355   2
   5   8   1 143.945 5.00695   3
  -6  -8  -1 155.582 4.86732   1
   6   8   1 158.603 5.66809   3
  -7  -8  -1 22.0728 2.56413   1
   7   8   1 19.6443 2.91771   3
   8   8   1 39.7248 3.78792   3
   9   8   1 5.01177 2.88065   3
  10   8   1 18.2949 3.47557   3
  12  -9  -1 0.91730 2.34148   1
 -12   9   1 5.29759 2.29888   2
  11  -9  -1 5.69161 2.66740   1
 -11   9   1 4.27047 2.20650   2
  10  -9  -1 32.2489 3.72058   1
 -10   9   1 32.8354 3.42293   2
   9  -9  -1 13.2246 2.79581   1
  -9   9   1 13.3513 2.58355   2
   8  -9  -1 133.133 5.35884   1
  -8   9   1 143.001 5.33895   2
   7  -9  -1 2.10722 1.83136   1
  -7   9   1 0.45050 1.68589   2
  -6   9   1 317.558 7.57797   2
   5  -9  -1 0.45854 1.59623   1
  -5   9   1 -1.8893 1.66451   2
   4  -9  -1 17.4024 2.26809   1
  -4   9   1 20.7558 2.35692   2
   3  -9  -1 39.2752 2.99958   1
  -3   9   1 33.7121 3.00077   2
   2  -9  -1 60.1966 3.53327   1
  -2   9   1 50.0382 3.03298   2
  -2   9   1 54.3078 1.85617   3
   1  -9  -1 264.799 6.17355   1
  -1   9   1 255.302 4.57781   3
  -1   9   1 253.851 5.96166   2
   0  -9  -1 38.9259 3.15360   1
   0   9   1 39.4701 2.66332   2
   0   9   1 38.0353 2.26528   3
  -1  -9  -1 1125.11 15.6231   1
   1   9   1 1124.36 14.8293   3
   1   9   1 1152.54 15.8451   2
  -2  -9  -1 382.762 7.50054   1
   2   9   1 384.116 7.48465   2
   2   9   1 380.948 7.21175   3
  -3  -9  -1 96.2467 3.96300   1
  -3  -9  -1 91.3187 3.63199   2
   3   9   1 89.1983 3.89061   3
  -4  -9  -1 116.322 4.01504   2
  -4  -9  -1 106.630 4.15476   1
   4   9   1 115.307 4.41192   3
  -5  -9  -1 0.58718 1.73680   1
  -5  -9  -1 -0.1016 1.33357   2
   5   9   1 0.15122 1.70848   3
  -6  -9  -1 2.06123 1.73334   1
   6   9   1 -1.8466 2.04794   3
   7   9   1 141.879 5.66658   3
   8   9   1 6.11677 2.75067   3
   9   9   1 0.26045 2.54233   3
 -12  10   1 8.49833 2.73890   2
  11 -10  -1 29.6943 3.98493   1
 -11  10   1 31.6988 3.59059   2
  10 -10  -1 17.4094 3.30350   1
 -10  10   1 20.6973 3.12459   2
   9 -10  -1 -0.2360 2.02274   1
  -9  10   1 2.06000 2.13176   2
   8 -10  -1 130.794 5.63846   1
  -8  10   1 130.400 5.22433   2
  -7  10   1 134.556 5.29436   2
   6 -10  -1 46.4626 3.64150   1
  -6  10   1 47.0740 3.31515   2
   5 -10  -1 6.58687 2.14001   1
  -5  10   1 4.20218 1.95408   2
   4 -10  -1 183.964 5.48135   1
  -4  10   1 191.887 5.73731   2
   3 -10  -1 0.96390 1.70062   1
  -3  10   1 0.83522 1.56214   2
   2 -10  -1 -0.1553 1.79751   1
  -2  10   1 0.23746 1.63725   2
   1 -10  -1 90.6046 4.11855   1
  -1  10   1 93.2033 2.76999   3
  -1  10   1 94.5251 4.02412   2
   0 -10  -1 25.6157 2.59931   1
   0  10   1 29.4866 2.27065   3
   0  10   1 25.4429 2.60078   2
  -1 -10  -1 393.730 7.91898   1
   1  10   1 394.267 7.19837   3
   1  10   1 403.736 8.07157   2
  -2 -10  -1 262.026 6.33546   1
   2  10   1 263.788 5.97253   3
   2  10   1 261.615 6.31224   2
  -3 -10  -1 157.694 5.03128   1
  -3 -10  -1 166.706 4.96551   2
   3  10   1 164.173 5.04968   3
  -4 -10  -1 95.5711 4.25180   1
  -4 -10  -1 93.7911 3.93391   2
   4  10   1 89.7092 4.24249   3
  -5 -10  -1 -1.8949 1.58383   1
  -5 -10  -1 -1.2550 1.34805   2
   5  10   1 0.42336 1.94662   3
   6  10   1 11.7243 2.59736   3
   7  10   1 70.6770 4.74486   3
   8  10   1 12.2882 3.06575   3
  11 -11  -1 33.4374 4.03290   1
 -11  11   1 36.3146 3.78838   2
  10 -11  -1 15.5384 3.16286   1
 -10  11   1 19.1081 3.08067   2
   9 -11  -1 30.0579 3.66122   1
  -9  11   1 28.3080 3.40422   2
   8 -11  -1 25.9817 3.37196   1
  -8  11   1 29.3188 3.31630   2
   7 -11  -1 -1.4645 1.83582   1
  -7  11   1 1.07315 1.98348   2
   6 -11  -1 100.612 4.85379   1
  -6  11   1 102.716 4.81925   2
   5 -11  -1 2.93140 2.14528   1
  -5  11   1 5.21223 2.12177   2
   4 -11  -1 34.0233 3.12684   1
  -4  11   1 41.8675 3.17900   2
   3 -11  -1 260.252 6.85723   1
  -3  11   1 256.629 6.90508   2
   2 -11  -1 804.731 13.0728   1
  -2  11   1 806.324 13.3711   2
   1 -11  -1 1.31865 1.96637   1
  -1  11   1 0.59812 1.73133   2
   0 -11  -1 96.6015 4.32353   1
   0  11   1 100.454 4.29510   2
   0  11   1 96.5825 3.29713   3
  -1 -11  -1 19.8626 2.58131   1
   1  11   1 17.5776 2.03438   3
   1  11   1 21.8702 2.58122   2
  -2 -11  -1 237.817 6.27758   1
   2  11   1 238.631 5.82210   3
   2  11   1 234.931 6.29213   2
  -3 -11  -1 49.2992 3.21945   2
  -3 -11  -1 55.0583 3.54306   1
   3  11   1 41.8856 3.24583   3
  -4 -11  -1 23.5328 2.75115   1
  -4 -11  -1 23.9949 2.58553   2
   4  11   1 22.4578 2.78908   3
   5  11   1 16.0319 2.78060   3
   6  11   1 -0.7199 2.11281   3
   7  11   1 30.2464 3.59011   3
   8  11   1 22.3936 3.42738   3
 -11  12   1 32.7714 3.73921   2
  10 -12  -1 7.51097 2.79709   1
 -10  12   1 3.87730 2.50271   2
   9 -12  -1 6.51336 2.73582   1
  -9  12   1 2.85690 2.37211   2
   8 -12  -1 7.54588 2.65292   1
  -8  12   1 7.68440 2.37598   2
   7 -12  -1 52.5894 3.99858   1
  -7  12   1 55.5053 4.08974   2
   6 -12  -1 14.7727 2.86584   1
  -6  12   1 14.4363 2.76190   2
   5 -12  -1 9.40958 2.53918   1
  -5  12   1 14.5113 2.55929   2
   4 -12  -1 0.24310 2.04633   1
  -4  12   1 4.69698 2.22867   2
   3 -12  -1 7.58153 2.25663   1
  -3  12   1 6.14513 1.99880   2
   2 -12  -1 21.2207 2.90442   1
  -2  12   1 25.4849 2.92343   2
   1 -12  -1 27.4606 3.06052   1
  -1  12   1 27.4303 2.98887   2
   0 -12  -1 2.64858 2.09434   1
   0  12   1 1.11640 1.79676   2
  -1 -12  -1 17.0770 2.64190   1
   1  12   1 20.3872 2.13760   3
   1  12   1 18.4734 2.57878   2
  -2 -12  -1 2.59845 2.07012   1
   2  12   1 0.83010 1.81701   2
   2  12   1 3.49979 1.74611   3
  -3 -12  -1 2.43097 1.72703   2
  -3 -12  -1 -0.2772 1.78899   1
   3  12   1 0.92851 1.81112   3
  -4 -12  -1 -0.8126 1.64150   2
   4  12   1 -2.2640 1.83819   3
   5  12   1 42.1137 3.77328   3
   6  12   1 8.65365 2.74614   3
   7  12   1 25.1341 3.59987   3
 -10  13   1 24.5711 3.41495   2
   9 -13  -1 28.8392 3.90776   1
  -9  13   1 21.0989 3.20864   2
   8 -13  -1 7.52468 2.88753   1
  -8  13   1 7.59529 2.64666   2
   7 -13  -1 0.27315 2.37087   1
  -7  13   1 1.47924 2.26483   2
   6 -13  -1 18.5742 3.20643   1
  -6  13   1 16.5655 2.77915   2
   5 -13  -1 45.9929 3.81723   1
  -5  13   1 45.4801 3.68598   2
   4 -13  -1 133.329 5.67204   1
  -4  13   1 139.121 5.49266   2
   3 -13  -1 26.9280 3.29733   1
  -3  13   1 24.2701 3.00068   2
   2 -13  -1 39.0873 3.63331   1
  -2  13   1 35.2259 3.44080   2
   1 -13  -1 2.45859 2.12602   1
  -1  13   1 4.69947 2.15966   2
   0 -13  -1 0.24649 2.10201   1
   0  13   1 -0.5864 1.83539   2
  -1 -13  -1 21.4500 2.91959   1
   1  13   1 26.5129 2.99862   2
  -2 -13  -1 97.4199 4.64003   1
   2  13   1 105.025 4.77694   2
  -3 -13  -1 110.045 4.77988   2
   3  13   1 109.128 4.65910   3
   4  13   1 80.1974 4.46302   3
   5  13   1 10.7817 2.75990   3
   6  13   1 2.43764 2.45326   3
   9 -14  -1 33.4040 4.17895   1
  -9  14   1 41.1646 4.27829   2
   8 -14  -1 26.8816 3.95413   1
  -8  14   1 27.2966 3.65216   2
   7 -14  -1 33.8885 3.99937   1
  -7  14   1 41.5010 4.05158   2
   6 -14  -1 11.8980 2.91957   1
  -6  14   1 8.01981 2.65940   2
   5 -14  -1 40.9504 4.00656   1
  -5  14   1 44.3371 4.09112   2
   4 -14  -1 -2.1307 2.28117   1
  -4  14   1 0.51380 2.06632   2
   3 -14  -1 10.8231 2.94462   1
  -3  14   1 10.7329 2.54373   2
   2 -14  -1 -1.7860 2.41007   1
  -2  14   1 -1.8585 1.99265   2
   1 -14  -1 22.1196 3.23314   1
  -1  14   1 19.2852 3.00976   2
   0 -14  -1 4.79846 2.52312   1
   0  14   1 1.46540 2.12460   2
  -1 -14  -1 26.2362 3.17727   1
   1  14   1 20.8754 3.03845   2
  -2 -14  -1 2.63419 2.09968   2
  -3 -14  -1 237.905 7.25557   2
   5  14   1 15.2821 3.01369   3
   8 -15  -1 15.3855 3.49645   1
   7 -15  -1 5.22902 3.06671   1
  -7  15   1 0.00402 2.33651   2
   6 -15  -1 -1.0365 2.69520   1
  -6  15   1 0.52449 2.22017   2
   5 -15  -1 33.4114 4.10251   1
  -5  15   1 31.7923 3.80785   2
   4 -15  -1 62.3212 4.96972   1
  -4  15   1 64.1901 4.62203   2
   3 -15  -1 -0.2204 2.57831   1
  -3  15   1 3.34501 2.42330   2
   2 -15  -1 3.16238 2.64210   1
  -2  15   1 1.17137 2.23556   2
   1 -15  -1 51.0769 4.39916   1
  -1  15   1 44.1389 3.97710   2
   0 -15  -1 62.6183 4.58787   1
   0  15   1 60.7446 4.37447   2
   1  15   1 15.9552 2.94114   2
  -2 -15  -1 22.0170 3.20052   2
   6 -16  -1 -3.0686 2.77971   1
   5 -16  -1 28.4451 4.07914   1
  -5  16   1 36.5166 4.11429   2
   4 -16  -1 -1.6065 2.60646   1
  -4  16   1 4.34379 2.53884   2
   3 -16  -1 14.2680 3.35063   1
  -3  16   1 14.1592 3.19600   2
   2 -16  -1 -3.2572 2.53732   1
  -2  16   1 7.07332 2.63331   2
   1 -16  -1 80.9991 5.18664   1
  -1  16   1 79.4547 5.00531   2
   0  16   1 16.8296 3.18877   2
   1  16   1 34.1880 3.86991   2
  -2 -16  -1 6.65409 2.57677   2
   3 -17  -1 3.38465 2.92242   1
  -2 -17   2 12.5482 2.86713   2
  -1 -17   2 15.9523 3.12193   2
   0  17  -2 0.82994 2.46346   2
  -1  17  -2 17.8978 3.37382   2
  -2  17  -2 8.02920 2.97454   2
  -3  17  -2 13.7829 3.21223   2
  -4  17  -2 16.2401 3.17239   2
   4 -17   2 15.2228 3.36775   1
   5 -17   2 46.7966 4.59188   1
  -4 -16   2 1.53303 2.20271   2
  -3 -16   2 3.06499 2.27396   2
  -2 -16   2 2.06511 2.16061   2
   1  16  -2 32.1300 3.68961   2
   0  16  -2 12.4174 2.92471   2
  -1  16  -2 34.9057 3.82226   2
  -2  16  -2 4.37980 2.36792   2
   2 -16   2 -1.7303 2.38043   1
  -3  16  -2 47.5952 4.45810   2
   3 -16   2 38.7021 3.98299   1
  -4  16  -2 5.00954 2.42272   2
   4 -16   2 5.32227 2.94018   1
  -5  16  -2 91.0636 5.34987   2
   5 -16   2 85.0962 5.28743   1
  -6  16  -2 -0.1396 2.25680   2
   6 -16   2 -2.9154 2.52477   1
  -7  16  -2 17.5804 3.28441   2
   7 -16   2 3.15450 2.93875   1
   6  15  -2 14.4457 3.01018   3
   5  15  -2 10.1139 2.52074   3
  -5 -15   2 12.1349 2.85379   2
   4  15  -2 3.38724 2.19509   3
  -4 -15   2 8.01587 2.50327   2
  -3 -15   2 151.136 6.09842   2
  -2 -15   2 6.34611 2.36261   2
   1  15  -2 0.43610 2.25161   2
   0  15  -2 25.4757 3.35779   2
  -1  15  -2 10.9790 2.58195   2
   1 -15   2 5.97653 2.52668   1
  -2  15  -2 5.49306 2.56741   2
   2 -15   2 4.69107 2.47039   1
  -3  15  -2 1.59073 2.25934   2
   3 -15   2 1.99276 2.45464   1
  -4  15  -2 114.337 5.41580   2
   4 -15   2 111.534 5.40730   1
  -5  15  -2 144.963 6.07329   2
   5 -15   2 143.513 5.97769   1
  -6  15  -2 56.7463 4.20843   2
   6 -15   2 54.0873 4.35719   1
  -7  15  -2 9.68252 2.55816   2
   7 -15   2 2.02993 2.74618   1
  -8  15  -2 13.9566 2.94816   2
   8 -15   2 6.29528 3.02499   1
   7  14  -2 12.2242 2.86056   3
   6  14  -2 39.8493 3.77236   3
  -6 -14   2 37.8495 3.78353   2
   5  14  -2 83.0138 4.53689   3
  -5 -14   2 73.0285 4.38157   2
   4  14  -2 70.2674 4.06164   3
  -4 -14   2 73.6217 4.38351   2
   3  14  -2 3.98527 1.91496   3
  -3 -14   2 2.44216 1.81201   2
   2  14  -2 57.9943 3.35625   3
  -2 -14   2 56.7605 3.87633   2
   1  14  -2 17.7026 2.89454   2
   0  14  -2 1.58167 2.06581   2
   0 -14   2 0.05183 2.02721   1
  -1  14  -2 1.58191 1.98686   2
   1 -14   2 -2.2720 1.90340   1
  -2  14  -2 301.945 8.16293   2
   2 -14   2 298.462 7.53528   1
  -3  14  -2 15.6056 2.68973   2
   3 -14   2 12.8680 2.70430   1
  -4  14  -2 167.121 6.13927   2
   4 -14   2 166.060 6.03799   1
  -5  14  -2 11.2704 2.72087   2
   5 -14   2 9.68840 2.62836   1
  -6  14  -2 87.7359 4.92934   2
   6 -14   2 81.4822 4.76165   1
  -7  14  -2 16.0082 2.91534   2
   7 -14   2 12.3944 3.09548   1
  -8  14  -2 32.7947 3.78547   2
   8 -14   2 26.5568 3.84400   1
  -9  14  -2 6.15180 2.58713   2
   9 -14   2 -4.9373 2.28557   1
   8  13  -2 83.0722 4.89265   3
   7  13  -2 -2.7067 1.99311   3
   6  13  -2 14.9789 2.80919   3
  -6 -13   2 16.6121 2.68031   2
   5  13  -2 187.739 6.12416   3
  -5 -13   2 186.431 6.18437   2
   4  13  -2 160.629 5.36313   3
  -4 -13   2 148.535 5.59096   2
   3  13  -2 3.28838 1.80690   3
  -3 -13   2 4.09629 1.92550   2
   2  13  -2 5.36896 1.72758   3
   2  13  -2 8.78613 2.31764   2
   1  13  -2 27.6508 3.08706   2
   1  13  -2 25.0159 2.22417   3
  -1 -13   2 24.9105 2.57873   1
   0  13  -2 -1.6034 1.80912   2
   0 -13   2 0.55031 1.81539   1
  -1  13  -2 46.8490 3.48687   2
   1 -13   2 41.1454 3.39121   1
  -2  13  -2 36.1016 3.36866   2
   2 -13   2 33.8310 3.14297   1
  -3  13  -2 5.07965 2.04178   2
   3 -13   2 6.52419 2.40021   1
  -4  13  -2 363.442 8.91129   2
   4 -13   2 385.669 8.70246   1
  -5  13  -2 79.3893 4.47863   2
   5 -13   2 73.7336 4.16667   1
  -6  13  -2 5.04731 2.26847   2
   6 -13   2 2.34491 2.10658   1
  -7  13  -2 3.01337 2.11508   2
   7 -13   2 3.63292 2.40747   1
  -8  13  -2 28.9922 3.33704   2
   8 -13   2 28.0694 3.61775   1
  -9  13  -2 4.95822 2.34514   2
   9 -13   2 9.22888 3.06533   1
 -10  13  -2 19.8420 3.12050   2
   8  12  -2 115.644 5.70549   3
   7  12  -2 103.865 5.01321   3
  -7 -12   2 104.704 4.77082   2
   6  12  -2 8.64188 2.40355   3
  -6 -12   2 4.34752 2.10129   2
   5  12  -2 41.3315 3.48391   3
  -5 -12   2 48.5290 3.50558   2
   4  12  -2 254.845 6.53316   3
  -4 -12   2 242.862 6.77424   2
   3  12  -2 15.1770 2.17053   3
  -3 -12   2 15.2570 2.38902   2
   2  12  -2 58.7104 3.75912   2
   2  12  -2 58.1630 3.15398   3
  -2 -12   2 58.3949 3.14191   1
   1  12  -2 3.21881 1.44637   3
   1  12  -2 2.97250 1.92046   2
  -1 -12   2 2.56616 1.77666   1
   0  12  -2 31.2643 2.97698   2
   0  12  -2 36.7027 2.39933   3
   0 -12   2 32.5139 2.76454   1
  -1  12  -2 277.543 7.20021   2
   1 -12   2 294.616 6.68688   1
  -2  12  -2 101.907 4.42390   2
   2 -12   2 106.049 4.33893   1
  -3  12  -2 259.119 6.90540   2
   3 -12   2 263.798 6.58833   1
  -4  12  -2 463.469 9.76185   2
   4 -12   2 458.921 9.40460   1
  -5  12  -2 -1.3089 1.58103   2
   5 -12   2 -1.5568 1.92324   1
  -6  12  -2 53.3510 3.87339   2
   6 -12   2 62.4038 3.96228   1
  -7  12  -2 1.23746 2.01786   2
   7 -12   2 0.60815 2.01571   1
  -8  12  -2 22.3316 3.02374   2
   8 -12   2 17.6177 3.21441   1
  -9  12  -2 37.4619 3.66796   2
   9 -12   2 42.3783 4.15653   1
 -10  12  -2 10.9777 2.62988   2
  10 -12   2 8.86718 3.07294   1
   9  11  -2 41.1548 4.06447   3
   8  11  -2 111.551 5.30445   3
   7  11  -2 9.32854 2.64339   3
  -7 -11   2 -0.7377 1.82556   2
   6  11  -2 138.816 5.21593   3
  -6 -11   2 125.956 5.01300   2
   5  11  -2 284.633 7.09112   3
  -5 -11   2 274.336 6.95883   2
   4  11  -2 168.522 5.14369   3
  -4 -11   2 194.300 5.77775   2
   3  11  -2 106.857 4.11283   3
  -3 -11   2 108.815 4.29713   2
  -3 -11   2 118.750 3.97445   1
   2  11  -2 0.05497 1.45528   3
   2  11  -2 0.79882 1.70230   2
  -2 -11   2 -0.4579 1.53639   1
   1  11  -2 166.862 4.42840   3
   1  11  -2 168.308 5.39426   2
  -1 -11   2 165.298 4.53684   1
   0  11  -2 142.032 3.75480   3
   0  11  -2 134.146 4.83488   2
   0 -11   2 138.073 4.32382   1
  -1  11  -2 13.6735 2.18742   2
  -1  11  -2 13.4643 1.49184   3
   1 -11   2 9.18066 1.97688   1
  -2  11  -2 -1.8053 1.59140   2
   2 -11   2 0.53444 1.50641   1
  -3  11  -2 52.4647 3.28583   2
   3 -11   2 43.1827 3.02715   1
  -4  11  -2 100.642 4.28081   2
   4 -11   2 97.3228 4.15352   1
  -5  11  -2 25.3390 2.80400   2
   5 -11   2 19.7419 2.57565   1
  -6  11  -2 -0.2076 1.68815   2
   6 -11   2 2.00663 1.98340   1
  -7  11  -2 50.2473 3.69656   2
   7 -11   2 50.7765 3.76494   1
  -8  11  -2 10.0035 2.43220   2
   8 -11   2 4.80144 2.36316   1
  -9  11  -2 2.08631 2.03554   2
   9 -11   2 -1.4280 2.15707   1
 -10  11  -2 1.22160 2.00344   2
  10 -11   2 4.76857 2.63869   1
   9  10  -2 145.787 6.05169   3
   8  10  -2 87.0139 4.85386   3
   7  10  -2 145.449 5.43358   3
  -7 -10   2 135.494 5.08949   2
   6  10  -2 32.2321 3.09784   3
  -6 -10   2 32.6368 2.91800   2
   5  10  -2 151.098 4.99625   3
  -5 -10   2 149.382 4.95676   2
   4  10  -2 18.0772 2.29288   3
  -4 -10   2 16.1215 1.88902   1
  -4 -10   2 16.1660 2.14301   2
   3  10  -2 35.9982 2.85329   3
  -3 -10   2 34.3749 2.55291   1
  -3 -10   2 32.5172 2.88221   2
   2  10  -2 15.5768 1.90849   3
   2  10  -2 13.6331 2.22004   2
  -2 -10   2 12.3373 1.81945   1
   1  10  -2 360.339 6.57430   3
   1  10  -2 370.663 7.73054   2
  -1 -10   2 364.895 6.63496   1
   0  10  -2 35.2357 2.98481   2
   0  10  -2 34.1290 2.28967   3
   0 -10   2 35.3565 2.72375   1
  -1  10  -2 45.2170 2.14243   3
  -1  10  -2 42.4185 2.88940   2
   1 -10   2 41.3743 2.92313   1
  -2  10  -2 22.4920 1.76751   3
  -2  10  -2 24.7745 2.54581   2
   2 -10   2 22.7991 2.31545   1
  -3  10  -2 9.50119 1.89710   2
   3 -10   2 8.42360 1.92982   1
  -4  10  -2 268.536 6.63780   2
   4 -10   2 263.619 6.44222   1
  -5  10  -2 48.7812 3.36743   2
   5 -10   2 44.8665 3.16875   1
  -6  10  -2 24.4450 2.70292   2
   6 -10   2 23.8935 2.71010   1
  -7  10  -2 28.4189 2.90524   2
   7 -10   2 25.6722 2.96947   1
  -8  10  -2 55.7083 3.72976   2
   8 -10   2 48.2671 3.73566   1
  -9  10  -2 123.744 5.15419   2
   9 -10   2 122.897 5.56549   1
 -10  10  -2 62.9198 4.06601   2
  10 -10   2 58.5596 4.43810   1
  11 -10   2 8.23457 2.99021   1
  10   9  -2 1.94592 2.55801   3
   9   9  -2 10.6709 2.80738   3
   8   9  -2 31.8371 3.39611   3
  -8  -9   2 35.3091 3.13939   2
   7   9  -2 29.1744 2.99437   3
  -7  -9   2 30.7657 2.82335   2
   6   9  -2 -0.1164 1.62819   3
  -6  -9   2 -0.3333 1.46927   2
   5   9  -2 56.1424 3.56623   3
  -5  -9   2 52.8682 3.15381   2
   4   9  -2 3.97749 1.61970   3
  -4  -9   2 4.49327 1.62897   2
  -4  -9   2 2.79973 1.30319   1
   3   9  -2 263.777 5.77248   3
  -3  -9   2 268.953 6.18392   2
  -3  -9   2 264.021 5.24726   1
   2   9  -2 70.3739 3.10658   3
   2   9  -2 66.9697 3.43604   2
  -2  -9   2 69.5984 2.79923   1
   1   9  -2 312.830 6.68213   2
   1   9  -2 331.674 5.92910   3
  -1  -9   2 327.940 5.95294   1
   0   9  -2 235.804 4.60836   3
   0   9  -2 237.623 5.64433   2
   0  -9   2 233.477 5.02563   1
  -1   9  -2 10.3051 1.86279   2
  -1   9  -2 11.9489 1.28581   3
   1  -9   2 10.9971 1.64122   1
  -2   9  -2 363.301 5.42002   3
  -2   9  -2 352.285 7.15721   2
   2  -9   2 365.945 6.86533   1
  -3   9  -2 4.28775 1.69016   2
  -3   9  -2 3.60890 0.91328   3
   3  -9   2 2.21422 1.56420   1
  -4   9  -2 401.017 7.99346   2
   4  -9   2 393.517 7.87522   1
   4  -9   2 402.884 5.51503   3
  -5   9  -2 106.241 4.03906   2
   5  -9   2 105.918 4.16404   1
  -6   9  -2 39.5391 3.12127   2
   6  -9   2 36.1293 3.00396   1
  -7   9  -2 360.947 7.88652   2
   7  -9   2 351.433 8.40054   1
  -8   9  -2 3.67384 1.79759   2
   8  -9   2 0.29040 1.98819   1
  -9   9  -2 186.465 5.99728   2
   9  -9   2 195.159 6.80121   1
 -10   9  -2 243.172 6.88242   2
  10  -9   2 257.917 8.16928   1
  11  -9   2 0.40241 2.20624   1
  11   8  -2 12.8640 3.07490   3
  10   8  -2 81.7046 5.04824   3
   9   8  -2 0.82110 2.23580   3
   8   8  -2 13.7691 2.60317   3
  -8  -8   2 19.8464 2.52669   2
   7   8  -2 121.465 4.77584   3
  -7  -8   2 126.862 4.44152   2
   6   8  -2 345.876 7.62232   3
  -6  -8   2 343.219 7.26186   2
   5   8  -2 2.04459 1.74978   3
  -5  -8   2 1.63428 1.22792   1
  -5  -8   2 0.91252 1.38241   2
   4   8  -2 15.7897 2.17128   3
  -4  -8   2 16.3217 2.01654   2
  -4  -8   2 17.5846 1.66608   1
   3   8  -2 21.5680 2.05003   3
  -3  -8   2 26.2849 2.24153   2
  -3  -8   2 22.7198 1.78566   1
   2   8  -2 82.0687 3.28321   2
   2   8  -2 84.3831 3.18888   3
  -2  -8   2 82.4788 2.85488   1
   1   8  -2 179.733 4.62313   2
   1   8  -2 186.639 4.12241   3
  -1  -8   2 187.054 4.01787   1
   0   8  -2 278.831 4.84998   3
   0   8  -2 277.157 5.93206   2
   0  -8   2 282.750 5.21093   1
  -1   8  -2 219.231 3.96313   3
  -1   8  -2 218.954 5.17840   2
   1  -8   2 221.954 4.70875   1
  -2   8  -2 19.7876 1.50696   3
  -2   8  -2 16.4968 1.85332   2
   2  -8   2 20.9700 1.93609   1
  -3   8  -2 192.955 3.41011   3
  -3   8  -2 190.165 5.00210   2
   3  -8   2 199.126 4.89243   1
  -4   8  -2 106.725 3.77989   2
   4  -8   2 109.188 2.39094   3
   4  -8   2 107.116 3.80101   1
  -5   8  -2 -2.1639 1.43571   2
   5  -8   2 -2.8869 1.43226   1
   5  -8   2 -0.6004 0.72744   3
  -6   8  -2 40.4636 2.94151   2
   6  -8   2 46.8064 3.17859   1
  -7   8  -2 129.817 4.59144   2
   7  -8   2 126.237 4.85184   1
  -8   8  -2 113.177 4.52036   2
   8  -8   2 108.832 4.89185   1
  -9   8  -2 55.5388 3.52171   2
   9  -8   2 60.3871 3.98468   1
 -10   8  -2 9.62923 2.25692   2
  10  -8   2 6.14887 2.59797   1
  11  -8   2 65.1531 4.51484   1
  12  -8   2 34.2290 4.04068   1
  11   7  -2 6.16411 2.77244   3
  10   7  -2 33.9543 3.57489   3
   9   7  -2 64.5990 4.30275   3
  -9  -7   2 53.3655 3.67406   2
   8   7  -2 2.39895 2.13732   3
  -8  -7   2 4.92493 1.78125   2
   7   7  -2 97.2507 4.44278   3
  -7  -7   2 99.6385 4.04541   2
   6   7  -2 4.07077 1.92260   3
  -6  -7   2 3.86637 1.49101   2
  -6  -7   2 2.78184 1.26353   1
   5   7  -2 73.3700 3.67594   3
  -5  -7   2 75.1422 2.73109   1
  -5  -7   2 69.4894 3.18272   2
   4   7  -2 376.487 7.12459   3
  -4  -7   2 368.228 6.94598   2
  -4  -7   2 370.776 5.91134   1
   3   7  -2 86.5070 3.16255   3
  -3  -7   2 92.1139 2.72257   1
  -3  -7   2 91.4799 3.31065   2
   2   7  -2 317.740 6.12447   2
   2   7  -2 313.444 5.67585   3
  -2  -7   2 318.209 5.09963   1
   1   7  -2 61.2199 2.39896   3
   1   7  -2 63.7951 2.66211   2
  -1  -7   2 57.3712 2.30301   1
   0   7  -2 1942.74 23.8311   2
   0   7  -2 2052.82 22.6825   3
   0  -7   2 2004.17 22.9094   1
  -1   7  -2 431.035 7.24468   2
  -1   7  -2 422.241 5.98023   3
   1  -7   2 436.745 6.77060   1
  -2   7  -2 1.83358 1.15238   2
  -2   7  -2 2.35601 0.77765   3
   2  -7   2 4.51214 1.19366   1
  -3   7  -2 116.962 3.71067   2
  -3   7  -2 118.989 2.55135   3
   3  -7   2 116.939 3.63988   1
  -4   7  -2 23.9337 2.16749   2
   4  -7   2 26.3032 1.39332   3
   4  -7   2 22.1302 2.06645   1
  -5   7  -2 160.899 4.61508   2
   5  -7   2 164.133 4.76726   1
   5  -7   2 162.045 3.27330   3
  -6   7  -2 333.343 6.93125   2
   6  -7   2 329.108 7.46533   1
   6  -7   2 343.473 5.58271   3
  -7   7  -2 71.4396 3.48947   2
   7  -7   2 69.9019 3.86818   1
  -8   7  -2 303.337 6.98323   2
   8  -7   2 304.245 7.72087   1
  -9   7  -2 310.886 7.19107   2
   9  -7   2 296.780 8.02309   1
  10  -7   2 1.21588 1.96934   1
  11  -7   2 2.46428 2.35656   1
  12  -7   2 11.8118 2.78761   1
  12   6  -2 11.4609 3.06024   3
  11   6  -2 1.29994 2.49464   3
  10   6  -2 0.54750 2.26806   3
   9   6  -2 62.0482 4.14681   3
  -9  -6   2 62.5233 3.71486   2
   8   6  -2 -0.0513 1.97022   3
  -8  -6   2 0.99831 1.47302   2
   7   6  -2 41.3022 3.14387   3
  -7  -6   2 49.2889 2.45889   1
  -7  -6   2 44.7764 2.87123   2
   6   6  -2 175.573 5.07733   3
  -6  -6   2 182.628 4.77763   2
  -6  -6   2 179.783 3.98187   1
   5   6  -2 -1.9164 1.44617   3
  -5  -6   2 -0.6941 1.06257   2
  -5  -6   2 -0.7629 1.03017   1
   4   6  -2 312.690 6.10520   3
  -4  -6   2 318.878 5.04880   1
  -4  -6   2 313.020 6.02597   2
   3   6  -2 49.0262 2.48947   3
  -3  -6   2 51.6040 1.93869   1
  -3  -6   2 55.2750 2.51655   2
   2   6  -2 53.6939 2.39800   2
   2   6  -2 57.1138 2.49202   3
  -2  -6   2 53.5720 1.99306   1
  -2  -6   2 56.9121 2.39795   2
   1   6  -2 692.737 9.05167   3
   1   6  -2 685.403 9.68783   2
  -1  -6   2 676.399 8.65430   1
   0   6  -2 38.2910 1.81347   3
   0   6  -2 35.5531 2.17228   2
   0  -6   2 34.7114 1.78305   1
  -1   6  -2 57.2437 2.52647   2
  -1   6  -2 58.9563 1.85664   3
   1  -6   2 63.1586 2.30973   1
  -2   6  -2 762.010 9.27588   3
  -2   6  -2 784.270 10.7225   2
   2  -6   2 769.130 10.4139   1
  -3   6  -2 7.99102 1.40042   2
   3  -6   2 10.3253 0.89170   3
   3  -6   2 11.2128 1.42794   1
  -4   6  -2 26.2611 2.26891   1
  -4   6  -2 24.1729 2.02223   2
   4  -6   2 25.4540 1.40531   3
  -5   6  -2 792.277 11.5919   2
  -5   6  -2 798.415 12.0847   1
   5  -6   2 824.707 10.2937   3
  -6   6  -2 249.108 6.25691   1
  -6   6  -2 244.120 5.57129   2
   6  -6   2 245.683 4.76947   3
  -7   6  -2 497.909 9.66060   1
  -7   6  -2 481.980 8.64755   2
   7  -6   2 507.984 7.90204   3
  -8   6  -2 140.638 5.31284   1
  -8   6  -2 136.661 4.58852   2
   8  -6   2 135.157 4.06985   3
  -9   6  -2 206.465 6.68184   1
  -9   6  -2 216.470 5.72874   2
 -10   6  -2 -1.4449 2.11906   1
  11  -6   2 0.15191 2.00535   1
  12  -6   2 -0.3001 2.23816   1
  12   5  -2 69.6252 4.89273   3
  11   5  -2 19.9887 3.25980   3
  10   5  -2 -1.5034 1.95895   3
   9   5  -2 23.4377 2.77338   3
  -9  -5   2 17.8019 2.42236   2
   8   5  -2 46.8245 3.60413   3
  -8  -5   2 50.2525 2.72056   1
  -8  -5   2 45.5577 3.02558   2
   7   5  -2 167.031 5.06473   3
  -7  -5   2 165.101 4.01823   1
  -7  -5   2 162.030 4.71809   2
   6   5  -2 68.6114 3.57380   3
  -6  -5   2 69.3108 2.61859   1
  -6  -5   2 71.0338 3.10038   2
   5   5  -2 212.396 5.17229   3
  -5  -5   2 216.024 4.82985   2
  -5  -5   2 213.400 4.05356   1
   4   5  -2 24.8512 2.00975   3
  -4  -5   2 26.9882 1.64332   1
  -4  -5   2 25.7589 1.85206   2
   3   5  -2 185.194 4.06681   3
  -3  -5   2 183.028 4.07228   2
  -3  -5   2 187.597 3.21387   1
   2   5  -2 201.257 4.04137   3
  -2  -5   2 189.838 4.00152   2
  -2  -5   2 207.331 3.27046   1
   1   5  -2 2198.57 24.8052   3
   1   5  -2 2259.86 25.4472   2
  -1  -5   2 2236.04 24.3146   1
   0   5  -2 209.920 3.49390   3
   0   5  -2 210.903 4.08845   2
   0  -5   2 209.334 3.51024   1
  -1   5  -2 113.155 2.89079   2
  -1   5  -2 113.793 2.35802   3
   1  -5   2 120.175 2.75879   1
  -2   5  -2 67.3425 2.51900   2
  -2   5  -2 65.7066 1.79909   3
  -2   5  -2 69.1229 2.39561   1
  -3   5  -2 12.5983 1.40719   2
  -3   5  -2 15.0505 1.57529   1
   3  -5   2 12.3475 0.94371   3
  -4   5  -2 986.352 13.3598   1
  -4   5  -2 970.684 12.8895   2
   4  -5   2 1003.88 11.9702   3
  -5   5  -2 63.7436 2.80738   2
  -5   5  -2 68.4279 3.28520   1
   5  -5   2 63.9138 2.31690   3
  -6   5  -2 901.566 12.6772   2
  -6   5  -2 904.224 13.5801   1
   6  -5   2 934.980 12.1012   3
  -7   5  -2 0.88691 1.76176   1
  -7   5  -2 1.50381 1.33756   2
   7  -5   2 -0.5931 1.32218   3
  -8   5  -2 9.46135 2.30291   1
  -8   5  -2 4.27005 1.60387   2
   8  -5   2 8.06824 1.78117   3
  -9   5  -2 159.134 4.80999   2
  -9   5  -2 162.979 5.69875   1
   9  -5   2 159.862 4.86694   3
 -10   5  -2 14.7840 2.73850   1
 -11   5  -2 16.1568 3.10657   1
 -12   5  -2 0.65740 2.37477   1
  12  -5   2 2.77577 1.96028   1
  12   4  -2 54.8947 4.21222   3
  11   4  -2 125.317 5.57064   3
  10   4  -2 1.84433 2.06227   3
 -10  -4   2 0.10089 1.84794   2
   9   4  -2 14.0752 2.53033   3
  -9  -4   2 12.0110 2.14855   2
  -9  -4   2 11.6459 1.92536   1
   8   4  -2 1.93110 1.74489   3
  -8  -4   2 -0.0555 1.25821   1
  -8  -4   2 1.38003 1.56677   2
   7   4  -2 269.532 6.41291   3
  -7  -4   2 277.706 5.96719   2
  -7  -4   2 271.741 5.30520   1
   6   4  -2 47.4379 2.86844   3
  -6  -4   2 44.7798 2.21559   1
  -6  -4   2 44.7848 2.58347   2
   5   4  -2 179.600 4.43071   3
  -5  -4   2 184.402 4.26132   2
  -5  -4   2 179.647 3.51701   1
   4   4  -2 648.121 9.31773   3
  -4  -4   2 648.663 9.20483   2
  -4  -4   2 651.791 8.14289   1
   3   4  -2 392.444 6.15122   3
  -3  -4   2 395.529 5.13846   1
  -3  -4   2 386.946 6.16777   2
   2   4  -2 986.945 12.0626   3
  -2  -4   2 976.054 12.2318   2
  -2  -4   2 1005.03 11.0692   1
   1   4  -2 2385.77 26.7456   2
   1   4  -2 2368.72 29.0138   3
  -1  -4   2 2455.59 27.2325   1
   0   4  -2 257.673 3.84604   3
   0   4  -2 254.956 4.29397   2
   0  -4   2 257.153 3.75311   1
  -1   4  -2 190.052 3.46136   2
  -1   4  -2 186.010 3.35275   1
  -1   4  -2 183.242 2.96956   3
  -2   4  -2 901.996 11.3626   1
  -2   4  -2 907.925 10.6184   3
  -2   4  -2 917.209 11.3159   2
  -3   4  -2 439.644 6.52651   2
  -3   4  -2 427.922 6.78284   1
   3  -4   2 448.988 6.00600   3
  -4   4  -2 786.954 11.1343   1
  -4   4  -2 798.023 10.5747   2
   4  -4   2 811.481 10.1573   3
  -5   4  -2 -1.2227 1.03075   2
  -5   4  -2 1.17083 1.39872   1
   5  -4   2 1.83090 0.93604   3
  -6   4  -2 37.3284 2.48983   2
  -6   4  -2 33.0449 2.66060   1
   6  -4   2 32.2435 2.35695   3
  -7   4  -2 115.151 4.32856   1
  -7   4  -2 121.598 3.80208   2
   7  -4   2 122.378 3.89178   3
  -8   4  -2 26.1814 2.24497   2
  -8   4  -2 21.1316 2.67976   1
   8  -4   2 19.9820 2.32200   3
  -9   4  -2 90.6471 4.38463   1
  -9   4  -2 88.3761 3.61359   2
   9  -4   2 93.9414 3.96048   3
 -10   4  -2 162.231 6.08899   1
  10  -4   2 164.874 5.49460   3
 -11   4  -2 -1.6140 1.93971   1
 -12   4  -2 1.54136 2.33043   1
  13   3  -2 2.65361 2.63079   3
  12   3  -2 -2.5187 2.23856   3
  11   3  -2 1.86311 2.27337   3
  10   3  -2 42.1304 3.58125   3
 -10  -3   2 44.0712 3.41930   2
 -10  -3   2 37.9398 2.90370   1
   9   3  -2 5.91353 1.99253   3
  -9  -3   2 5.84116 1.69295   1
  -9  -3   2 6.08805 1.90590   2
   8   3  -2 209.058 5.60527   3
  -8  -3   2 211.319 4.97466   1
  -8  -3   2 214.019 5.39492   2
   7   3  -2 41.5473 3.13613   3
  -7  -3   2 39.6276 2.67406   2
  -7  -3   2 36.5506 2.31415   1
   6   3  -2 200.011 4.98317   3
  -6  -3   2 200.730 4.03102   1
  -6  -3   2 195.233 4.59835   2
   5   3  -2 310.433 5.85464   3
  -5  -3   2 309.189 5.58478   2
  -5  -3   2 302.792 4.84850   1
   4   3  -2 18.0546 1.58127   3
  -4  -3   2 18.6677 1.26458   1
  -4  -3   2 18.1226 1.51296   2
   3   3  -2 503.367 7.11649   3
  -3  -3   2 495.938 7.08104   2
  -3  -3   2 497.576 6.03405   1
   2   3  -2 466.900 6.42394   3
   2   3  -2 471.661 5.36381   1
  -2  -3   2 481.347 5.41703   1
  -2  -3   2 478.283 6.54540   2
   1   3  -2 2405.28 29.4025   3
  -1  -3   2 2361.78 26.0895   1
  -1  -3   2 2295.60 28.1454   2
  -1  -3   2 2396.15 26.2122   1
   0   3  -2 799.762 9.31097   3
   0   3  -2 801.015 9.14668   1
   0   3  -2 805.452 9.62765   2
  -1   3  -2 639.784 7.95000   2
  -1   3  -2 648.248 7.66652   3
  -1   3  -2 634.579 7.92771   1
  -2   3  -2 14.0393 1.22610   1
  -2   3  -2 14.8273 1.27846   2
   2  -3   2 13.1867 0.99203   3
  -3   3  -2 313.471 5.38529   1
  -3   3  -2 312.833 4.84700   2
   3  -3   2 315.286 4.74994   3
  -4   3  -2 409.126 6.81659   1
  -4   3  -2 413.941 6.18690   2
   4  -3   2 410.181 6.14000   3
  -5   3  -2 8.53702 1.56238   1
  -5   3  -2 8.68662 1.29339   2
   5  -3   2 8.64116 1.29433   3
  -6   3  -2 154.087 3.79504   2
  -6   3  -2 155.324 4.55947   1
   6  -3   2 161.966 4.22104   3
  -7   3  -2 341.576 7.25243   1
  -7   3  -2 333.202 6.20600   2
   7  -3   2 333.024 6.60985   3
  -8   3  -2 66.5536 3.07208   2
  -8   3  -2 61.7136 3.76563   1
   8  -3   2 65.9939 3.43494   3
  -9   3  -2 51.0547 3.57607   1
   9  -3   2 53.3783 3.43717   3
 -10   3  -2 38.7899 3.49584   1
  10  -3   2 37.1297 3.33656   3
 -11   3  -2 -0.3659 2.30766   1
  11  -3   2 3.39625 2.37701   3
 -12   3  -2 27.5005 3.45801   1
  13   2  -2 7.30146 2.83317   3
  12   2  -2 -1.1017 2.18688   3
  11   2  -2 1.78587 2.17642   3
  10   2  -2 99.0863 4.47079   3
 -10  -2   2 108.627 4.16532   1
 -10  -2   2 111.179 4.51301   2
   9   2  -2 52.0018 3.47190   3
  -9  -2   2 53.5191 3.02851   1
  -9  -2   2 52.9126 3.24282   2
   8   2  -2 275.475 6.38365   3
  -8  -2   2 270.720 6.20556   2
  -8  -2   2 280.363 5.83789   1
   7   2  -2 75.1324 3.47966   3
  -7  -2   2 70.4809 3.16780   2
  -7  -2   2 74.8978 2.88333   1
   6   2  -2 116.126 3.60277   3
  -6  -2   2 120.670 3.27095   1
  -6  -2   2 122.966 3.62329   2
   5   2  -2 1179.49 14.7854   3
  -5  -2   2 1169.37 13.9726   1
  -5  -2   2 1170.18 14.7758   2
   4   2  -2 2309.87 25.9928   3
  -4  -2   2 2342.97 25.1780   1
  -4  -2   2 2247.64 26.0206   2
   3   2  -2 711.036 9.02628   3
  -3  -2   2 713.153 8.18826   1
  -3  -2   2 708.005 9.11794   2
   2   2  -2 4206.92 50.7741   3
   2   2  -2 4392.18 45.8576   1
  -2  -2   2 4222.26 49.2761   2
  -2  -2   2 4310.23 45.9191   1
   1   2  -2 3049.26 32.3013   1
   1   2  -2 3004.72 35.0167   3
  -1  -2   2 3012.24 35.7999   2
  -1  -2   2 3061.48 32.1224   1
   0   2  -2 124.935 2.14285   3
   0   2  -2 123.166 2.14982   2
   0   2  -2 123.760 1.98838   1
  -1   2  -2 6633.53 73.9270   3
  -1   2  -2 6620.19 74.4745   1
  -1   2  -2 6633.54 73.1205   2
  -2   2  -2 417.776 5.43074   2
  -2   2  -2 427.865 6.06761   1
   2  -2   2 431.120 5.69697   3
  -3   2  -2 177.843 3.75002   1
  -3   2  -2 184.506 3.22461   2
   3  -2   2 182.773 3.44328   3
  -4   2  -2 34.9665 2.13202   1
  -4   2  -2 34.3091 1.71916   2
   4  -2   2 35.9897 1.74951   3
  -5   2  -2 330.259 5.34871   2
  -5   2  -2 327.271 6.25350   1
   5  -2   2 330.446 5.87740   3
  -6   2  -2 294.107 5.27575   2
  -6   2  -2 291.530 6.22906   1
   6  -2   2 294.919 5.94659   3
  -7   2  -2 7.36590 1.46892   2
  -7   2  -2 6.42666 1.80466   1
   7  -2   2 7.26399 1.83175   3
  -8   2  -2 11.9897 1.68837   2
  -8   2  -2 10.5707 2.19491   1
   8  -2   2 11.6103 2.08199   3
  -9   2  -2 22.3516 2.69831   1
   9  -2   2 25.3165 2.79162   3
 -10   2  -2 3.68737 2.07706   1
  10  -2   2 4.17021 2.36831   3
 -11   2  -2 12.3477 2.73830   1
  11  -2   2 8.69654 2.66604   3
 -12   2  -2 -1.5944 2.24684   1
  13   1  -2 28.4976 3.53101   3
  12   1  -2 1.49132 2.21534   3
  11   1  -2 -1.3285 1.91290   3
 -11  -1   2 0.45897 1.84569   1
 -11  -1   2 1.04733 1.77055   2
  10   1  -2 1.87019 1.91488   3
 -10  -1   2 5.42677 1.87912   1
 -10  -1   2 3.38869 1.95264   2
   9   1  -2 59.7315 3.40923   3
  -9  -1   2 54.9597 3.27180   2
  -9  -1   2 58.3608 3.19149   1
   8   1  -2 4.50416 1.67594   3
  -8  -1   2 5.51697 1.58063   1
  -8  -1   2 3.69578 1.68701   2
   7   1  -2 163.874 4.46339   3
  -7  -1   2 165.450 4.16366   1
  -7  -1   2 169.988 4.53512   2
   6   1  -2 124.975 3.61250   3
  -6  -1   2 123.737 3.64669   2
  -6  -1   2 126.913 3.30079   1
   5   1  -2 33.6469 2.17037   3
  -5  -1   2 30.5304 1.73410   1
  -5  -1   2 28.9649 2.09516   2
   4   1  -2 190.524 3.67720   3
  -4  -1   2 187.145 3.31368   1
  -4  -1   2 181.852 3.81111   2
   3   1  -2 468.349 6.25717   3
  -3  -1   2 466.797 5.80904   1
  -3  -1   2 466.963 6.45006   2
   2   1  -2 228.376 3.38518   3
   2   1  -2 230.522 2.92366   1
   2   1  -2 230.381 2.92396   1
   1   1  -2 97.7468 1.73527   3
   1   1  -2 99.5728 1.42890   1
  -1  -1   2 94.7768 1.78826   2
  -1  -1   2 99.4284 1.39924   1
   0   1  -2 86.2176 1.56579   1
   0   1  -2 70.6892 1.29155   2
   0  -1   2 85.0755 1.37983   2
  -1   1  -2 54.2535 1.76941   1
  -1   1  -2 55.2766 1.05900   2
   1  -1   2 55.7074 1.08700   2
   1  -1   2 54.1409 1.45937   3
  -2   1  -2 130.490 2.05803   2
  -2   1  -2 124.441 2.81417   1
   2  -1   2 128.237 2.06249   2
   2  -1   2 127.400 2.56306   3
  -3   1  -2 47.4868 2.20599   1
  -3   1  -2 46.3534 1.53089   2
   3  -1   2 46.3299 1.92851   3
  -4   1  -2 484.437 6.41261   2
  -4   1  -2 477.463 7.48617   1
   4  -1   2 473.141 7.24605   3
  -5   1  -2 420.720 6.12711   2
  -5   1  -2 410.788 7.17162   1
   5  -1   2 411.318 7.00499   3
  -6   1  -2 35.9361 2.77920   1
  -6   1  -2 32.0752 1.96936   2
   6  -1   2 35.5532 2.45584   3
  -7   1  -2 112.759 3.31455   2
  -7   1  -2 111.210 4.06489   1
   7  -1   2 110.703 4.01152   3
  -8   1  -2 113.244 4.36797   1
   8  -1   2 116.327 4.51302   3
  -9   1  -2 45.0452 3.57707   1
   9  -1   2 48.2282 3.53731   3
 -10   1  -2 33.2611 3.26289   1
  10  -1   2 31.4921 3.32202   3
 -11   1  -2 3.30971 2.23420   1
  11  -1   2 0.29111 2.39752   3
 -12   1  -2 0.61464 2.37771   1
  12  -1   2 -1.7698 2.69043   3
  12   0  -2 48.3041 3.76886   3
  11   0  -2 28.0812 2.92713   3
 -11   0   2 32.1990 3.10960   1
 -11   0   2 31.6763 3.05368   2
  10   0  -2 0.91712 1.74466   3
 -10   0   2 3.01302 1.81159   1
 -10   0   2 2.82288 1.89441   2
   9   0  -2 7.51907 1.88827   3
  -9   0   2 8.31608 1.78161   1
  -9   0   2 4.97426 1.82892   2
   8   0  -2 28.7040 2.36991   3
  -8   0   2 30.2818 2.58892   1
  -8   0   2 34.7466 3.01071   2
   7   0  -2 339.961 6.25929   3
  -7   0   2 338.937 6.64216   2
  -7   0   2 334.351 6.28450   1
   6   0  -2 192.165 4.20396   3
  -6   0   2 194.522 4.25114   1
  -6   0   2 187.325 4.49755   2
   5   0  -2 551.080 7.69465   3
  -5   0   2 552.637 8.22921   2
  -5   0   2 550.496 7.77092   1
   4   0  -2 171.248 3.23574   3
  -4   0   2 169.607 3.27553   1
   3   0  -2 0.60699 0.57770   1
   3   0  -2 0.99826 0.72041   3
  -3   0   2 2.37185 0.82591   2
   2   0  -2 929.509 11.3804   1
   2   0  -2 941.583 10.5457   3
  -2   0   2 962.031 11.0578   2
   1   0  -2 776.627 8.59575   1
   1   0  -2 759.813 8.48402   3
  -1   0   2 741.171 8.65535   2
   0   0  -2 1751.14 19.9132   2
   0   0  -2 1809.45 21.8000   1
   0   0   2 1778.78 20.5629   3
   0   0   2 1786.82 20.0624   2
  -1   0  -2 9522.34 107.670   1
   1   0   2 9422.29 105.725   3
  -2   0  -2 17.4890 1.53125   1
  -2   0  -2 22.1747 0.83551   2
   2   0   2 20.5339 0.72264   2
   2   0   2 21.9978 1.33823   3
  -3   0  -2 445.782 6.77216   1
  -3   0  -2 444.589 5.51369   2
   3   0   2 441.547 6.60998   3
  -4   0  -2 87.2234 2.90695   1
  -4   0  -2 90.6428 2.17246   2
   4   0   2 87.9671 2.81576   3
  -5   0  -2 406.061 5.87182   2
  -5   0  -2 396.789 7.11476   1
   5   0   2 407.897 7.09258   3
  -6   0  -2 289.970 5.03369   2
  -6   0  -2 287.876 6.20586   1
   6   0   2 291.758 6.31132   3
  -7   0  -2 187.644 4.11738   2
  -7   0  -2 178.059 5.14785   1
   7   0   2 176.880 5.10515   3
  -8   0  -2 139.720 4.88019   1
   8   0   2 144.583 5.07626   3
  -9   0  -2 60.5128 3.59530   1
   9   0   2 61.7283 3.97066   3
 -10   0  -2 101.183 4.84425   1
  10   0   2 105.213 5.02719   3
 -11   0  -2 30.2438 3.46846   1
  11   0   2 31.3896 3.66935   3
 -12   0  -2 108.822 5.50459   1
  12   0   2 101.150 5.66043   3
  12  -1  -2 -0.3633 1.70895   1
  11  -1  -2 45.6419 3.30004   3
  11  -1  -2 52.2211 3.44131   1
 -11   1   2 47.5684 3.50375   2
  10  -1  -2 178.095 5.17617   3
 -10   1   2 185.338 5.56269   1
 -10   1   2 179.359 5.64563   2
   9  -1  -2 124.722 4.01658   3
  -9   1   2 116.759 4.41280   2
  -9   1   2 118.458 4.34831   1
   8  -1  -2 219.019 4.99100   3
  -8   1   2 214.947 5.26448   1
  -8   1   2 226.721 5.58824   2
   7  -1  -2 12.6473 1.67434   3
  -7   1   2 12.0273 1.78542   1
  -7   1   2 11.6004 1.76873   2
   6  -1  -2 56.6404 2.36215   3
  -6   1   2 58.2990 2.67858   2
  -6   1   2 57.7118 2.66885   1
   5  -1  -2 146.437 3.00569   3
  -5   1   2 130.043 3.49090   2
  -5   1   2 139.299 3.42550   1
   4  -1  -2 113.601 2.36376   3
   4  -1  -2 114.840 2.78706   1
  -4   1   2 116.927 3.19781   2
   3  -1  -2 413.730 5.12384   3
   3  -1  -2 409.246 5.68933   1
   2  -1  -2 5.21790 0.75405   1
   2  -1  -2 4.16438 0.49330   3
  -2   1   2 4.67975 0.85324   2
  -2   1   2 3.81122 0.51722   3
   1  -1  -2 307.065 3.81699   3
   1  -1  -2 310.720 4.26938   1
  -1   1   2 312.764 4.25711   2
  -1   1   2 313.952 3.80776   3
   0  -1  -2 9986.20 135.880   2
   0  -1  -2 9826.62 111.119   1
   0   1   2 9960.58 108.747   3
   0   1   2 9999.99 137.076   2
  -1  -1  -2 2675.32 30.4099   1
  -1  -1  -2 2682.66 29.6790   2
   1   1   2 2756.71 30.0608   2
   1   1   2 2670.23 32.8396   3
  -2  -1  -2 216.590 4.02104   1
  -2  -1  -2 218.587 2.85682   2
  -2  -1  -2 219.398 2.86869   2
  -3  -1  -2 365.889 5.98254   1
  -3  -1  -2 363.930 4.71906   2
   3   1   2 365.738 5.99437   3
  -4  -1  -2 326.881 5.94969   1
  -4  -1  -2 321.973 4.62161   2
   4   1   2 320.347 5.89564   3
  -5  -1  -2 368.986 5.46367   2
  -5  -1  -2 373.012 6.78097   1
   5   1   2 355.099 6.78137   3
  -6  -1  -2 315.093 5.23510   2
  -6  -1  -2 309.865 6.42887   1
   6   1   2 321.176 6.75489   3
  -7  -1  -2 16.4446 1.55732   2
  -7  -1  -2 13.0885 2.09288   1
   7   1   2 11.7917 2.10806   3
  -8  -1  -2 65.9914 3.68950   1
   8   1   2 62.6460 3.70090   3
  -9  -1  -2 4.73493 2.08408   1
   9   1   2 4.39675 2.20210   3
 -10  -1  -2 7.42076 2.32464   1
  10   1   2 7.89733 2.51613   3
 -11  -1  -2 -1.0418 2.12502   1
  11   1   2 4.18706 2.71265   3
 -12  -1  -2 13.6858 2.98037   1
  12   1   2 15.5025 3.38725   3
  13  -2  -2 1.89213 1.98947   1
  12  -2  -2 27.1312 3.03381   1
 -12   2   2 23.2231 2.99983   2
  11  -2  -2 6.53382 1.98399   1
 -11   2   2 0.02659 1.83428   2
  10  -2  -2 80.7201 3.89933   1
  10  -2  -2 75.0666 3.51112   3
 -10   2   2 83.1216 4.20592   2
   9  -2  -2 11.6788 2.00378   1
   9  -2  -2 15.2447 1.89970   3
  -9   2   2 14.0485 2.27932   2
   8  -2  -2 18.6453 1.91252   3
   8  -2  -2 21.2728 2.22021   1
  -8   2   2 17.3888 2.26683   2
   7  -2  -2 4.70680 1.36384   1
   7  -2  -2 6.00685 1.31745   3
  -7   2   2 8.75406 1.82472   2
   6  -2  -2 272.028 4.66777   3
   6  -2  -2 267.033 5.35843   1
  -6   2   2 280.230 5.79891   2
   5  -2  -2 336.717 5.82887   1
   5  -2  -2 345.593 4.89733   3
  -5   2   2 330.097 6.02769   2
   4  -2  -2 2816.48 31.0422   1
   4  -2  -2 2785.98 31.3283   3
  -4   2   2 2732.13 31.2847   2
   3  -2  -2 409.085 5.95255   1
   3  -2  -2 400.145 4.75891   3
  -3   2   2 407.495 6.18610   2
  -3   2   2 406.569 4.82144   3
   2  -2  -2 205.105 3.59714   1
   2  -2  -2 209.043 2.57102   3
  -2   2   2 207.951 2.55833   3
  -1   2   2 61.8745 1.31220   3
   0  -2  -2 73.0372 2.12798   1
   0   2   2 73.1901 1.73283   2
   0   2   2 72.8174 1.76751   3
  -1  -2  -2 11.8169 1.25893   1
   1   2   2 11.3294 0.96185   2
   1   2   2 11.7879 1.08215   3
  -2  -2  -2 414.835 6.36944   1
  -2  -2  -2 416.731 5.23381   2
   2   2   2 406.438 6.23162   3
  -3  -2  -2 8.56037 1.30717   1
  -3  -2  -2 9.91164 0.84073   2
   3   2   2 11.7513 1.40747   3
  -4  -2  -2 7.20933 0.88556   2
  -4  -2  -2 6.36127 1.40381   1
   4   2   2 7.99243 1.50819   3
  -5  -2  -2 15.4206 1.91081   1
  -5  -2  -2 18.1227 1.51359   2
   5   2   2 22.9217 2.28369   3
  -6  -2  -2 479.971 8.52168   1
  -6  -2  -2 487.315 7.10301   2
   6   2   2 494.696 8.98790   3
  -7  -2  -2 28.8146 2.60023   1
   7   2   2 29.6134 2.95868   3
  -8  -2  -2 574.043 10.4145   1
   8   2   2 571.859 10.8423   3
  -9  -2  -2 250.163 6.80172   1
   9   2   2 236.902 7.08668   3
 -10  -2  -2 81.3738 4.47181   1
  10   2   2 81.2397 4.93584   3
 -11  -2  -2 64.1452 4.40894   1
  11   2   2 61.6023 4.84987   3
  12   2   2 45.5474 4.43515   3
  13  -3  -2 252.246 7.72863   1
  12  -3  -2 42.5927 3.46529   1
 -12   3   2 53.6308 3.82140   2
  11  -3  -2 13.3599 2.34427   1
 -11   3   2 18.0901 2.68409   2
  10  -3  -2 42.4396 3.24963   1
 -10   3   2 45.4572 3.35666   2
   9  -3  -2 76.6805 3.73703   1
   9  -3  -2 73.1309 3.01481   3
  -9   3   2 67.6581 3.70134   2
   8  -3  -2 -3.1445 1.26036   1
   8  -3  -2 -0.4881 1.28092   3
  -8   3   2 0.09433 1.64249   2
   7  -3  -2 51.4596 2.74569   1
   7  -3  -2 47.8942 2.27889   3
  -7   3   2 46.9483 3.06699   2
   6  -3  -2 563.230 7.35014   3
   6  -3  -2 550.703 8.87394   1
  -6   3   2 562.307 9.13610   2
   5  -3  -2 44.3277 1.52656   3
   5  -3  -2 46.5768 2.25974   1
  -5   3   2 44.4582 2.43959   2
   4  -3  -2 279.665 3.52805   3
   4  -3  -2 281.521 5.09507   1
  -4   3   2 276.326 5.22616   2
  -3   3   2 53.9145 2.20356   2
   2  -3  -2 4471.27 51.6512   1
  -2   3   2 4457.96 47.4507   3
  -2   3   2 4422.05 52.5774   2
  -2   3   2 4460.43 47.6606   3
   1  -3  -2 177.317 3.57848   1
  -1   3   2 181.936 3.40838   2
  -1   3   2 175.191 2.70228   3
   0  -3  -2 2855.38 32.5850   1
   0   3   2 2802.99 32.5628   3
   0   3   2 2865.97 32.8187   2
  -1  -3  -2 486.339 7.03404   1
   1   3   2 484.899 6.82779   3
   1   3   2 483.037 6.31700   2
  -2  -3  -2 1.06642 0.67845   2
  -2  -3  -2 0.31548 1.01390   1
   2   3   2 1.11658 0.99872   3
  -3  -3  -2 434.139 5.89731   2
  -3  -3  -2 422.449 6.94400   1
   3   3   2 426.800 7.14160   3
  -4  -3  -2 109.088 2.58811   2
  -4  -3  -2 111.324 3.44474   1
   4   3   2 109.873 3.64986   3
  -5  -3  -2 261.525 5.74253   1
  -5  -3  -2 257.934 4.44696   2
   5   3   2 254.297 5.94750   3
  -6  -3  -2 58.1387 2.31574   2
  -6  -3  -2 56.4216 3.15208   1
   6   3   2 61.2053 3.67529   3
  -7  -3  -2 653.640 10.9979   1
   7   3   2 660.526 11.6004   3
  -8  -3  -2 1143.06 16.8755   1
   8   3   2 1170.74 17.8031   3
  -9  -3  -2 47.8275 3.55768   1
   9   3   2 40.4914 3.76419   3
 -10  -3  -2 5.84138 2.27375   1
  10   3   2 6.31724 2.80023   3
  11   3   2 -2.9055 2.34128   3
  13  -4  -2 58.3079 4.41264   1
  12  -4  -2 56.6033 3.92296   1
 -12   4   2 57.3909 3.98582   2
  11  -4  -2 -3.7613 1.71010   1
 -11   4   2 2.44145 1.96788   2
  10  -4  -2 -1.4091 1.49505   1
 -10   4   2 1.53267 1.78614   2
   9  -4  -2 68.6640 3.56157   1
  -9   4   2 75.4133 3.87806   2
   8  -4  -2 3.41106 1.21665   3
   8  -4  -2 4.52122 1.56880   1
  -8   4   2 3.64988 1.78933   2
   7  -4  -2 66.1750 2.23553   3
   7  -4  -2 63.0034 3.09686   1
  -7   4   2 67.0403 3.52514   2
   6  -4  -2 828.732 12.0362   1
   6  -4  -2 822.066 9.65969   3
  -6   4   2 803.297 12.1153   2
   5  -4  -2 770.376 8.58471   3
   5  -4  -2 757.496 10.9716   1
  -5   4   2 770.640 11.2273   2
   4  -4  -2 875.482 11.8866   1
  -4   4   2 897.480 12.1301   2
   3  -4  -2 659.288 9.35549   1
  -3   4   2 684.748 9.57578   2
   2  -4  -2 1038.96 13.1659   1
  -2   4   2 1044.46 13.1941   2
  -2   4   2 1047.31 11.3783   3
  -2   4   2 1066.02 11.3668   3
   1  -4  -2 3271.04 40.2026   1
  -1   4   2 3365.88 37.9161   2
  -1   4   2 3288.54 36.7231   3
   0  -4  -2 384.599 6.08456   1
   0   4   2 378.563 5.72520   2
   0   4   2 380.525 5.51267   3
  -1  -4  -2 725.962 9.77383   1
   1   4   2 699.802 9.44051   3
   1   4   2 702.894 9.06323   2
  -2  -4  -2 33.2816 2.14288   1
   2   4   2 38.3222 1.75239   2
   2   4   2 38.6958 2.11064   3
  -3  -4  -2 31.6249 2.25574   1
  -3  -4  -2 37.1226 1.67091   2
   3   4   2 34.6081 2.52952   3
  -4  -4  -2 531.933 7.46881   2
  -4  -4  -2 529.152 8.70426   1
   4   4   2 532.195 9.04226   3
  -5  -4  -2 35.5434 2.74797   1
  -5  -4  -2 44.6487 2.08483   2
   5   4   2 38.4576 2.95399   3
  -6  -4  -2 17.7629 2.25066   1
  -6  -4  -2 23.2259 1.71973   2
   6   4   2 21.0151 2.53045   3
  -7  -4  -2 425.094 8.42312   1
   7   4   2 417.323 9.01485   3
  -8  -4  -2 13.7049 2.28748   1
   8   4   2 12.1414 2.58352   3
  -9  -4  -2 6.07015 2.15606   1
   9   4   2 2.89882 2.43906   3
 -10  -4  -2 6.08812 2.34383   1
  10   4   2 3.31219 2.75039   3
  11   4   2 -5.0951 2.15724   3
  13  -5  -2 42.0404 4.11277   1
  12  -5  -2 12.0643 2.71244   1
 -12   5   2 5.82502 2.31683   2
  11  -5  -2 1.14969 1.91501   1
 -11   5   2 -1.0047 2.01414   2
  10  -5  -2 82.8856 4.17807   1
 -10   5   2 82.5780 4.27572   2
   9  -5  -2 318.836 7.55688   1
  -9   5   2 314.670 7.50350   2
   8  -5  -2 52.4869 3.22217   1
  -8   5   2 47.8037 3.38360   2
   7  -5  -2 50.2555 3.01267   1
  -7   5   2 45.4891 3.29579   2
   6  -5  -2 75.5774 3.29338   1
   6  -5  -2 75.4164 1.48966   3
  -6   5   2 76.8337 3.63394   2
   5  -5  -2 1569.57 19.8675   1
  -5   5   2 1579.05 20.1111   2
   4  -5  -2 2083.98 24.7591   1
  -4   5   2 2049.64 24.8187   2
   3  -5  -2 24.3150 1.99583   1
  -3   5   2 21.0647 1.88821   2
   2  -5  -2 320.256 5.76370   1
  -2   5   2 325.052 4.08902   3
  -2   5   2 323.845 5.71590   2
   1  -5  -2 240.508 4.71444   1
  -1   5   2 228.363 4.47202   2
  -1   5   2 234.364 3.68763   3
   0  -5  -2 64.7789 2.71932   1
   0   5   2 62.4743 2.16659   3
   0   5   2 66.1759 2.40318   2
  -1  -5  -2 65.0120 2.69374   1
   1   5   2 67.0978 2.30180   2
   1   5   2 69.6584 2.55943   3
  -2  -5  -2 42.3797 2.45708   1
   2   5   2 39.0346 2.46054   3
   2   5   2 41.9388 2.05109   2
  -3  -5  -2 566.214 8.93868   1
  -3  -5  -2 565.012 8.00239   2
   3   5   2 554.975 9.00503   3
  -4  -5  -2 558.028 7.99283   2
  -4  -5  -2 538.534 9.04919   1
   4   5   2 543.511 9.34648   3
  -5  -5  -2 2.55466 1.60255   1
  -5  -5  -2 2.23896 1.01082   2
   5   5   2 6.62942 2.07787   3
  -6  -5  -2 202.613 5.45973   1
   6   5   2 200.036 6.07328   3
  -7  -5  -2 19.2322 2.41482   1
   7   5   2 14.5237 2.58086   3
  -8  -5  -2 210.608 6.03051   1
   8   5   2 209.456 6.85325   3
  -9  -5  -2 6.23780 2.24715   1
   9   5   2 4.51058 2.68644   3
  10   5   2 3.04924 2.53452   3
  11   5   2 63.5041 5.14368   3
  13  -6  -2 -3.0341 2.19944   1
  12  -6  -2 -1.3965 1.91338   1
 -12   6   2 -0.0248 2.06694   2
  11  -6  -2 0.18673 2.01973   1
 -11   6   2 3.09168 2.14787   2
  10  -6  -2 2.23460 1.86952   1
 -10   6   2 1.35245 1.99576   2
   9  -6  -2 35.5981 3.21762   1
  -9   6   2 30.6411 2.97825   2
   8  -6  -2 23.5849 2.61842   1
  -8   6   2 24.1854 2.62326   2
   7  -6  -2 217.180 5.87895   1
  -7   6   2 207.706 5.72511   2
   6  -6  -2 692.567 11.2208   1
  -6   6   2 717.989 11.5541   2
   5  -6  -2 16.3903 1.97778   1
  -5   6   2 18.1583 2.13399   2
   4  -6  -2 45.0653 2.63498   1
  -4   6   2 48.9640 2.75623   2
   3  -6  -2 27.3745 2.24332   1
  -3   6   2 23.1641 2.08586   2
   2  -6  -2 936.109 12.7842   1
  -2   6   2 929.589 12.7482   2
  -2   6   2 936.889 10.6054   3
   1  -6  -2 1.60867 1.27215   1
  -1   6   2 0.82782 0.82720   3
  -1   6   2 0.38864 1.12549   2
   0  -6  -2 67.4961 2.81836   1
   0   6   2 68.8626 2.67577   2
   0   6   2 70.4670 2.37653   3
  -1  -6  -2 47.5007 2.88140   1
   1   6   2 42.8288 2.19755   2
   1   6   2 40.7670 2.37732   3
  -2  -6  -2 28.0805 2.43681   1
   2   6   2 27.2069 1.92727   2
   2   6   2 31.5339 2.54243   3
  -3  -6  -2 593.562 8.69316   2
  -3  -6  -2 578.109 9.40721   1
   3   6   2 604.382 9.67297   3
  -4  -6  -2 10.5488 1.80782   1
  -4  -6  -2 17.6247 1.62135   2
   4   6   2 13.5098 2.19845   3
  -5  -6  -2 3.41135 1.70233   1
  -5  -6  -2 3.39496 1.18767   2
   5   6   2 1.88068 1.95860   3
  -6  -6  -2 1.32735 1.63791   1
   6   6   2 -1.8839 1.77309   3
  -7  -6  -2 16.5776 2.27448   1
   7   6   2 14.0279 2.61544   3
  -8  -6  -2 77.3961 4.19355   1
   8   6   2 73.2426 4.42270   3
   9   6   2 82.0513 5.18892   3
  10   6   2 16.1218 3.41318   3
  13  -7  -2 26.5482 3.66194   1
 -13   7   2 31.0374 3.65201   2
  12  -7  -2 31.0468 3.81107   1
 -12   7   2 33.1526 3.61988   2
  11  -7  -2 10.5450 2.74381   1
 -11   7   2 10.7205 2.50045   2
  10  -7  -2 111.229 5.06012   1
 -10   7   2 114.040 5.06105   2
   9  -7  -2 39.7537 3.34379   1
  -9   7   2 39.0268 3.42775   2
   8  -7  -2 6.68746 1.92303   1
  -8   7   2 4.48754 1.89571   2
   7  -7  -2 21.5763 2.48749   1
  -7   7   2 20.1196 2.58281   2
   6  -7  -2 61.5440 3.37945   1
  -6   7   2 62.3019 3.60090   2
   5  -7  -2 34.1353 2.72812   1
  -5   7   2 34.7553 2.84216   2
   4  -7  -2 0.95016 1.39031   1
  -4   7   2 1.46547 1.54264   2
   3  -7  -2 12.3798 1.87420   1
  -3   7   2 13.5704 1.85414   2
   2  -7  -2 39.5622 2.69040   1
  -2   7   2 33.1524 2.40365   2
  -2   7   2 39.5301 1.57302   3
   1  -7  -2 383.869 7.09872   1
  -1   7   2 368.371 5.53867   3
  -1   7   2 361.751 6.79728   2
   0  -7  -2 21.8971 2.17386   1
   0   7   2 23.9858 2.05762   2
   0   7   2 23.9042 1.75630   3
  -1  -7  -2 135.593 4.12534   1
   1   7   2 127.533 3.68585   3
   1   7   2 133.976 3.77533   2
  -2  -7  -2 -0.8845 1.54070   1
   2   7   2 1.87595 1.42993   3
   2   7   2 -0.1478 1.18027   2
  -3  -7  -2 -0.1891 1.61907   1
  -3  -7  -2 -0.9242 1.00422   2
   3   7   2 -0.4276 1.63121   3
  -4  -7  -2 168.995 4.19952   2
  -4  -7  -2 158.071 4.83262   1
   4   7   2 159.284 5.00438   3
  -5  -7  -2 146.494 4.77882   1
  -5  -7  -2 147.960 4.03415   2
   5   7   2 144.125 5.08158   3
  -6  -7  -2 3.51930 1.74426   1
   6   7   2 3.05793 2.02646   3
  -7  -7  -2 -0.3441 1.67515   1
   7   7   2 1.00187 1.99038   3
  -8  -7  -2 37.0531 3.33081   1
   8   7   2 30.4376 3.56549   3
   9   7   2 25.7051 3.64156   3
  10   7   2 2.64779 2.90801   3
  12  -8  -2 -4.1402 2.12082   1
 -12   8   2 3.82509 2.36089   2
  11  -8  -2 20.9282 3.10275   1
 -11   8   2 27.1752 3.34021   2
  10  -8  -2 -1.5427 1.83041   1
 -10   8   2 5.73006 2.25342   2
   9  -8  -2 106.783 4.97552   1
  -9   8   2 96.3099 4.68932   2
   8  -8  -2 5.30039 1.97629   1
  -8   8   2 -0.3117 1.84630   2
   7  -8  -2 -1.0999 1.60814   1
  -7   8   2 1.45030 1.93363   2
   6  -8  -2 43.7107 3.34202   1
  -6   8   2 49.4929 3.23523   2
   5  -8  -2 47.5996 3.17420   1
  -5   8   2 50.8953 3.17572   2
   4  -8  -2 85.3693 3.69598   1
  -4   8   2 77.1071 3.59058   2
   3  -8  -2 0.21304 1.67321   1
  -3   8   2 -0.1704 1.41701   2
   2  -8  -2 41.7130 2.93804   1
  -2   8   2 42.4195 1.74974   3
  -2   8   2 44.0340 2.77020   2
   1  -8  -2 291.510 6.32651   1
  -1   8   2 297.388 4.97815   3
  -1   8   2 302.028 6.36883   2
   0  -8  -2 82.2207 3.77102   1
   0   8   2 81.9078 2.83201   3
   0   8   2 83.3211 3.38137   2
  -1  -8  -2 316.692 6.76998   1
   1   8   2 315.582 6.38490   2
   1   8   2 316.857 6.07604   3
  -2  -8  -2 199.159 5.42715   1
   2   8   2 195.420 4.83983   2
   2   8   2 198.309 5.11697   3
  -3  -8  -2 81.6825 3.78319   1
  -3  -8  -2 79.1530 3.12587   2
   3   8   2 78.9445 3.76755   3
  -4  -8  -2 87.1845 3.98407   1
  -4  -8  -2 83.7928 3.29599   2
   4   8   2 87.2595 3.98399   3
  -5  -8  -2 4.38869 1.80962   1
   5   8   2 -1.2899 1.89095   3
  -6  -8  -2 12.1510 2.27690   1
   6   8   2 12.6205 2.72687   3
  -7  -8  -2 3.40759 1.89074   1
   7   8   2 1.56331 2.31418   3
   8   8   2 11.5785 2.88660   3
   9   8   2 17.3874 3.37893   3
  12  -9  -2 4.84523 2.65703   1
 -12   9   2 9.52583 2.62721   2
  11  -9  -2 1.74269 2.51752   1
 -11   9   2 -1.3756 1.97220   2
  10  -9  -2 3.10181 2.37403   1
 -10   9   2 9.91694 2.58766   2
   9  -9  -2 17.5026 2.87671   1
  -9   9   2 21.8979 2.99849   2
   8  -9  -2 61.7117 4.13648   1
  -8   9   2 58.8996 3.90110   2
   7  -9  -2 179.138 5.77625   1
  -7   9   2 177.076 5.73780   2
   6  -9  -2 1.42404 1.89115   1
  -6   9   2 1.95115 1.88469   2
   5  -9  -2 366.800 7.95601   1
  -5   9   2 364.260 8.06827   2
   4  -9  -2 3.76798 1.86958   1
  -4   9   2 4.95033 1.86266   2
   3  -9  -2 30.3312 2.84849   1
  -3   9   2 27.7066 2.63784   2
   2  -9  -2 240.009 6.00814   1
  -2   9   2 241.783 6.05973   2
  -2   9   2 244.988 4.03559   3
   1  -9  -2 8.23023 1.96474   1
  -1   9   2 10.0741 1.39196   3
  -1   9   2 6.53459 1.80536   2
   0  -9  -2 561.279 9.72176   1
   0   9   2 556.082 9.59248   2
   0   9   2 568.113 8.49449   3
  -1  -9  -2 47.5494 3.39842   1
   1   9   2 48.9334 2.92614   2
   1   9   2 46.3349 2.74539   3
  -2  -9  -2 49.2110 3.41318   1
   2   9   2 47.2832 3.03384   2
   2   9   2 51.6206 3.09698   3
  -3  -9  -2 269.770 6.52198   1
  -3  -9  -2 254.966 5.87113   2
   3   9   2 253.551 6.20959   3
  -4  -9  -2 40.6627 3.21786   1
  -4  -9  -2 39.1939 2.71053   2
   4   9   2 37.3286 3.19069   3
  -5  -9  -2 1.29310 1.73669   1
   5   9   2 -2.1277 1.87677   3
  -6  -9  -2 19.6845 2.63534   1
   6   9   2 15.9263 2.93659   3
   7   9   2 1.46728 2.27768   3
   8   9   2 29.2326 3.73145   3
   9   9   2 78.5228 5.37890   3
 -12  10   2 5.61888 2.49590   2
  11 -10  -2 10.6323 3.06490   1
 -11  10   2 7.45996 2.62496   2
  10 -10  -2 29.6066 3.69759   1
 -10  10   2 27.2700 3.48303   2
   9 -10  -2 52.5439 4.04079   1
  -9  10   2 58.6822 4.24388   2
  -8  10   2 158.195 5.94414   2
   7 -10  -2 25.6230 3.14517   1
  -7  10   2 28.5922 3.08819   2
   6 -10  -2 -0.4380 1.75684   1
  -6  10   2 -1.2393 1.76662   2
   5 -10  -2 3.01351 2.06413   1
  -5  10   2 0.54633 1.62751   2
   4 -10  -2 24.0175 2.82256   1
  -4  10   2 23.9232 2.76461   2
   3 -10  -2 37.7101 3.24249   1
  -3  10   2 28.6119 2.73652   2
   2 -10  -2 205.622 5.79549   1
  -2  10   2 195.719 5.71980   2
   1 -10  -2 199.171 5.82707   1
  -1  10   2 195.311 4.14357   3
  -1  10   2 192.085 5.54414   2
   0 -10  -2 33.2804 2.95424   1
   0  10   2 33.9729 2.44290   3
   0  10   2 26.0523 2.61222   2
  -1 -10  -2 53.3714 3.64068   1
   1  10   2 55.4750 2.97677   3
   1  10   2 57.4646 3.27320   2
  -2 -10  -2 5.38491 2.04162   1
   2  10   2 1.58641 1.66843   3
   2  10   2 3.23655 1.69670   2
  -3 -10  -2 27.5167 2.53570   2
  -3 -10  -2 28.6069 2.89908   1
   3  10   2 32.3520 2.89562   3
  -4 -10  -2 -1.3513 1.31833   2
  -4 -10  -2 0.76883 1.83731   1
   4  10   2 0.88018 1.99426   3
  -5 -10  -2 80.5226 4.15617   1
   5  10   2 85.0079 4.56512   3
   6  10   2 35.7428 3.75157   3
   7  10   2 1.26947 2.49056   3
   8  10   2 3.82764 2.79289   3
  11 -11  -2 25.2970 3.64280   1
 -11  11   2 16.9520 3.25631   2
  10 -11  -2 -2.7296 2.37827   1
 -10  11   2 -2.3813 2.13491   2
   9 -11  -2 -1.9065 2.27503   1
  -9  11   2 -1.1587 1.87962   2
   8 -11  -2 11.2769 2.79079   1
  -8  11   2 19.5627 2.99813   2
   7 -11  -2 44.8971 3.78814   1
  -7  11   2 57.4708 4.02168   2
   6 -11  -2 21.6722 2.90906   1
  -6  11   2 19.9455 2.81187   2
   5 -11  -2 17.1628 2.68311   1
  -5  11   2 18.8380 2.71745   2
   4 -11  -2 14.3412 2.55815   1
  -4  11   2 12.0641 2.24592   2
   3 -11  -2 59.9978 3.74705   1
  -3  11   2 58.0657 3.52400   2
   2 -11  -2 47.0452 3.47929   1
  -2  11   2 44.4456 3.39347   2
   1 -11  -2 284.525 7.15472   1
  -1  11   2 283.038 7.06648   2
   0 -11  -2 66.1019 3.98273   1
   0  11   2 64.7031 3.68136   2
   0  11   2 69.0771 3.02327   3
  -1 -11  -2 32.7762 3.11707   1
   1  11   2 39.5671 2.90924   3
   1  11   2 31.1148 2.86956   2
  -2 -11  -2 42.0812 3.45204   1
   2  11   2 41.2056 3.05416   3
   2  11   2 40.3615 3.06862   2
  -3 -11  -2 2.25128 1.93807   1
  -3 -11  -2 2.83055 1.56623   2
   3  11   2 -2.4949 1.67123   3
  -4 -11  -2 9.69861 2.33183   1
   4  11   2 15.0498 2.61378   3
   5  11   2 2.43780 2.35447   3
   6  11   2 4.11506 2.48822   3
   7  11   2 6.88271 2.92800   3
  10 -12  -2 50.4697 4.84473   1
 -10  12   2 59.3929 4.28209   2
   9 -12  -2 15.5454 3.31856   1
  -9  12   2 21.1490 3.26538   2
   8 -12  -2 1.15183 2.43384   1
  -8  12   2 -0.6201 2.12459   2
   7 -12  -2 39.2177 4.00850   1
  -7  12   2 38.4066 3.80226   2
   6 -12  -2 46.4569 3.82124   1
  -6  12   2 44.4761 3.83238   2
   5 -12  -2 -0.9134 2.24049   1
  -5  12   2 3.49941 2.11994   2
   4 -12  -2 53.8721 3.86295   1
  -4  12   2 60.4012 3.80294   2
   3 -12  -2 62.4461 4.06890   1
  -3  12   2 65.6801 4.01930   2
   2 -12  -2 3.75766 2.30144   1
  -2  12   2 5.91806 2.10806   2
   1 -12  -2 5.28298 2.17649   1
  -1  12   2 7.99620 2.16886   2
   0 -12  -2 14.3424 2.53354   1
   0  12   2 11.1351 2.33015   2
  -1 -12  -2 104.736 4.81161   1
   1  12   2 109.929 4.73053   2
  -2 -12  -2 159.452 5.64390   1
   2  12   2 152.282 4.96335   3
   2  12   2 148.671 5.32625   2
  -3 -12  -2 33.8861 3.03742   2
  -3 -12  -2 32.9327 3.28786   1
   3  12   2 32.2576 3.06791   3
   4  12   2 13.7152 2.70945   3
   5  12   2 -1.0102 2.23809   3
   6  12   2 23.9483 3.50830   3
   7  12   2 58.8043 4.84660   3
   9 -13  -2 6.93388 2.89813   1
  -9  13   2 3.65815 2.57847   2
   8 -13  -2 42.4536 4.36971   1
  -8  13   2 44.1803 4.19609   2
   7 -13  -2 -3.0385 2.19546   1
  -7  13   2 -0.8447 2.14926   2
   6 -13  -2 210.419 7.30719   1
  -6  13   2 215.571 7.26062   2
   5 -13  -2 35.9149 3.88122   1
  -5  13   2 40.2420 3.88158   2
   4 -13  -2 0.30212 2.28509   1
  -4  13   2 -0.9015 2.01975   2
   3 -13  -2 35.9101 3.70137   1
  -3  13   2 30.5808 3.28284   2
   2 -13  -2 64.7494 4.49390   1
  -2  13   2 66.8098 4.25317   2
   1 -13  -2 60.3592 4.35521   1
  -1  13   2 54.0630 3.90855   2
   0 -13  -2 56.2691 4.20236   1
   0  13   2 54.7305 3.79453   2
  -1 -13  -2 116.706 5.19843   1
   1  13   2 109.393 4.85095   2
  -2 -13  -2 35.0462 3.55679   1
   2  13   2 43.6049 3.69402   2
   3  13   2 10.1968 2.44035   3
   4  13   2 7.55515 2.50395   3
   5  13   2 -5.0352 2.06801   3
   6  13   2 2.64676 2.75586   3
   8 -14  -2 -3.4996 2.57549   1
  -8  14   2 5.65002 2.57940   2
   7 -14  -2 0.67484 2.61826   1
  -7  14   2 5.54741 2.58891   2
   6 -14  -2 16.3652 3.27467   1
  -6  14   2 18.8781 3.04743   2
   5 -14  -2 1.61971 2.53145   1
  -5  14   2 5.41625 2.35433   2
   4 -14  -2 0.32368 2.52837   1
  -4  14   2 4.05716 2.25956   2
   3 -14  -2 -0.6303 2.53578   1
  -3  14   2 4.12023 2.34772   2
   2 -14  -2 26.3226 3.36317   1
  -2  14   2 26.1777 3.31857   2
   1 -14  -2 10.7894 2.90479   1
  -1  14   2 16.0126 2.88320   2
   0 -14  -2 33.9995 3.70537   1
   0  14   2 29.7495 3.38842   2
  -1 -14  -2 1.89649 2.42392   1
   1  14   2 1.49765 2.07743   2
  -2 -14  -2 59.7677 4.04435   2
   7 -15  -2 24.8615 4.05943   1
  -7  15   2 35.3847 3.98724   2
   6 -15  -2 8.88548 3.24948   1
  -6  15   2 13.1827 3.00138   2
   5 -15  -2 1.23854 2.74269   1
  -5  15   2 5.82359 2.70020   2
   4 -15  -2 33.0415 3.92043   1
  -4  15   2 35.2055 3.89531   2
   3 -15  -2 5.04128 2.72107   1
  -3  15   2 -2.6727 2.05618   2
   2 -15  -2 3.45636 2.81405   1
  -2  15   2 -0.1601 2.21321   2
   1 -15  -2 22.1821 3.57517   1
  -1  15   2 16.7090 3.04166   2
   0 -15  -2 52.1007 4.49774   1
   0  15   2 47.9251 4.07128   2
   1  15   2 9.51003 2.63443   2
   6 -16  -2 45.0606 4.88124   1
   5 -16  -2 -2.3897 2.78774   1
  -5  16   2 4.34947 2.65527   2
   4 -16  -2 50.8506 4.71080   1
  -4  16   2 49.6819 4.49732   2
   3 -16  -2 24.4908 3.79499   1
  -3  16   2 25.9437 3.59539   2
   2 -16  -2 17.6688 3.51784   1
  -2  16   2 21.8475 3.34007   2
   1 -16  -2 16.5714 3.45954   1
  -1  16   2 9.63494 2.86043   2
   0  16   2 7.39062 2.62050   2
   1  16   2 34.6223 3.74286   2
  -3 -17   3 -0.8685 2.17459   2
  -2 -17   3 1.56917 2.25865   2
  -1 -17   3 23.1955 3.34960   2
   0  17  -3 6.52656 2.81909   2
  -1  17  -3 3.27686 2.67256   2
  -2  17  -3 31.9292 3.97315   2
  -3  17  -3 40.5972 4.33138   2
  -4  17  -3 6.45828 2.68529   2
   4 -17   3 6.92373 2.99516   1
  -5  17  -3 13.7451 3.16306   2
   5 -17   3 4.89802 3.02603   1
  -5 -16   3 3.52760 2.20131   2
  -4 -16   3 2.09063 2.22287   2
  -3 -16   3 28.9899 3.49375   2
  -2 -16   3 0.17669 2.16884   2
   1  16  -3 83.8095 5.10403   2
   0  16  -3 60.3335 4.32773   2
  -1  16  -3 26.9039 3.55216   2
  -2  16  -3 7.36455 2.66748   2
  -3  16  -3 231.894 7.68478   2
   3 -16   3 216.779 7.04267   1
  -4  16  -3 46.8237 4.40349   2
   4 -16   3 36.9073 3.91161   1
  -5  16  -3 4.64815 2.53162   2
   5 -16   3 3.11558 2.86136   1
  -6  16  -3 -3.2177 2.14788   2
   6 -16   3 -5.4204 2.34821   1
  -7  16  -3 3.62703 2.50434   2
   7 -16   3 -3.9082 2.58034   1
   6  15  -3 15.9715 2.92428   3
  -6 -15   3 16.8249 3.04132   2
   5  15  -3 22.7770 3.04242   3
  -5 -15   3 18.0874 3.03432   2
   4  15  -3 40.8336 3.51131   3
  -4 -15   3 37.7334 3.81273   2
   3  15  -3 95.1220 4.30698   3
  -3 -15   3 105.125 5.20238   2
  -2 -15   3 -1.5085 1.90145   2
   1  15  -3 19.0011 3.04003   2
   0  15  -3 74.0714 4.67286   2
  -1  15  -3 207.334 7.16740   2
   1 -15   3 217.544 6.44435   1
  -2  15  -3 5.99153 2.34740   2
   2 -15   3 5.42932 2.39079   1
  -3  15  -3 1.59040 2.19268   2
   3 -15   3 0.53079 2.23971   1
  -4  15  -3 18.8183 3.01350   2
   4 -15   3 22.4677 3.25582   1
  -5  15  -3 232.555 7.64464   2
   5 -15   3 223.589 7.38216   1
  -6  15  -3 6.20233 2.50304   2
   6 -15   3 2.39986 2.45724   1
  -7  15  -3 3.49615 2.37833   2
   7 -15   3 -2.3979 2.41776   1
  -8  15  -3 23.5399 3.39671   2
   8 -15   3 23.3596 3.79997   1
   7  14  -3 29.5605 3.52014   3
   6  14  -3 15.4226 2.86825   3
  -6 -14   3 11.2434 2.59922   2
   5  14  -3 0.10642 1.99921   3
  -5 -14   3 0.33880 1.95972   2
   4  14  -3 20.6656 2.69479   3
  -4 -14   3 24.4751 3.09951   2
   3  14  -3 45.7343 3.28617   3
  -3 -14   3 42.5730 3.74295   2
   2  14  -3 246.782 6.07926   3
  -2 -14   3 239.292 7.30040   2
   1  14  -3 15.0764 2.78994   2
   0  14  -3 32.2900 3.33489   2
   0 -14   3 34.2886 3.11556   1
  -1  14  -3 172.028 6.27528   2
   1 -14   3 177.931 5.58892   1
  -2  14  -3 1.63726 1.95478   2
   2 -14   3 -1.8611 2.07622   1
  -3  14  -3 -0.3415 1.84026   2
   3 -14   3 0.98272 1.98137   1
  -4  14  -3 51.7507 4.01456   2
   4 -14   3 48.5829 3.90937   1
  -5  14  -3 55.2636 4.10398   2
   5 -14   3 51.3181 3.84724   1
  -6  14  -3 22.7611 3.28592   2
   6 -14   3 18.5635 3.14193   1
  -7  14  -3 3.36077 2.29794   2
   7 -14   3 -4.1432 2.27902   1
  -8  14  -3 13.2414 2.80949   2
   8 -14   3 10.1681 3.12237   1
  -9  14  -3 9.33809 2.70315   2
   9 -14   3 7.26612 3.14073   1
   8  13  -3 3.38977 2.40472   3
   7  13  -3 27.5966 3.37170   3
  -7 -13   3 25.0320 3.16089   2
   6  13  -3 36.0685 3.49577   3
  -6 -13   3 34.1970 3.47891   2
   5  13  -3 15.2828 2.53495   3
  -5 -13   3 13.8099 2.50922   2
   4  13  -3 11.6298 2.31669   3
  -4 -13   3 10.1386 2.35071   2
   3  13  -3 8.44512 1.94460   3
  -3 -13   3 7.70341 2.25277   2
   2  13  -3 35.6739 2.76246   3
  -2 -13   3 35.1030 3.35785   2
   1  13  -3 73.9871 3.34170   3
   1  13  -3 75.7248 4.26037   2
  -1 -13   3 75.1996 3.64754   1
   0  13  -3 22.2359 2.06830   3
   0  13  -3 27.2128 2.94119   2
   0 -13   3 25.2547 2.61238   1
  -1  13  -3 3.13954 1.84067   2
   1 -13   3 -1.7494 1.73595   1
  -2  13  -3 167.985 5.93028   2
   2 -13   3 162.595 5.31682   1
  -3  13  -3 704.018 12.9876   2
   3 -13   3 703.915 12.1634   1
  -4  13  -3 1.92019 1.98672   2
   4 -13   3 -1.2320 1.89455   1
  -5  13  -3 39.2196 3.65505   2
   5 -13   3 29.8575 3.26768   1
  -6  13  -3 112.663 5.13903   2
   6 -13   3 101.163 5.13638   1
  -7  13  -3 26.6498 3.24344   2
   7 -13   3 28.0322 3.37027   1
  -8  13  -3 64.4447 4.38812   2
   8 -13   3 63.2943 4.79448   1
  -9  13  -3 8.94606 2.48915   2
   9 -13   3 8.15676 2.80174   1
 -10  13  -3 49.6738 4.18259   2
   9  12  -3 5.78407 2.52367   3
   8  12  -3 6.70253 2.71517   3
   7  12  -3 30.5489 3.34656   3
  -7 -12   3 24.2083 2.96142   2
   6  12  -3 14.2965 2.51832   3
  -6 -12   3 15.6226 2.62328   2
   5  12  -3 33.6708 3.07816   3
  -5 -12   3 32.0439 3.09575   2
   4  12  -3 44.9138 3.32192   3
  -4 -12   3 55.0218 3.61698   2
   3  12  -3 24.3260 2.42728   3
  -3 -12   3 23.6357 2.76973   2
   2  12  -3 10.0874 2.36818   2
   2  12  -3 8.24710 1.79904   3
  -2 -12   3 11.1336 1.90045   1
   1  12  -3 190.161 4.84343   3
   1  12  -3 189.644 5.99039   2
  -1 -12   3 186.202 4.86435   1
   0  12  -3 90.0726 4.21153   2
   0  12  -3 90.8816 3.26496   3
   0 -12   3 98.5337 3.96321   1
  -1  12  -3 10.2720 2.29873   2
  -1  12  -3 11.3767 1.51798   3
   1 -12   3 13.2749 2.18141   1
  -2  12  -3 220.429 6.42496   2
   2 -12   3 218.728 5.83427   1
  -3  12  -3 127.484 4.87989   2
   3 -12   3 117.423 4.41147   1
  -4  12  -3 8.39781 2.15007   2
   4 -12   3 7.68862 2.18357   1
  -5  12  -3 26.9837 3.06334   2
   5 -12   3 22.1132 2.84767   1
  -6  12  -3 18.6157 2.73649   2
   6 -12   3 17.3199 2.71246   1
  -7  12  -3 11.2742 2.50733   2
   7 -12   3 7.99485 2.62420   1
  -8  12  -3 22.9606 3.07443   2
   8 -12   3 17.0226 3.14159   1
  -9  12  -3 11.4668 2.57057   2
   9 -12   3 11.0120 2.97311   1
  10 -12   3 -1.8174 2.29614   1
   9  11  -3 -1.9352 2.09993   3
   8  11  -3 62.7161 4.44363   3
  -8 -11   3 59.4896 4.10660   2
   7  11  -3 276.041 7.58183   3
  -7 -11   3 253.839 7.07505   2
   6  11  -3 160.280 5.57162   3
  -6 -11   3 151.139 5.37439   2
   5  11  -3 -1.8167 1.68303   3
  -5 -11   3 0.98364 1.63807   2
   4  11  -3 55.2454 3.38028   3
  -4 -11   3 51.2938 3.42462   2
   3  11  -3 81.7048 3.65529   3
  -3 -11   3 75.7496 3.72702   2
   2  11  -3 141.298 5.02816   2
   2  11  -3 139.343 4.26279   3
  -2 -11   3 143.921 4.08997   1
   1  11  -3 37.9003 3.21868   2
   1  11  -3 35.0546 2.45622   3
  -1 -11   3 38.9634 2.78664   1
   0  11  -3 4.37159 1.30929   3
   0  11  -3 5.38538 1.93510   2
   0 -11   3 3.89219 1.63977   1
  -1  11  -3 230.939 6.17804   2
  -1  11  -3 236.038 4.71005   3
   1 -11   3 240.707 5.59353   1
  -2  11  -3 6.64157 1.20959   3
  -2  11  -3 5.15014 1.80446   2
   2 -11   3 7.33922 1.82357   1
  -3  11  -3 349.899 7.87876   2
   3 -11   3 362.020 7.57932   1
  -4  11  -3 43.8499 3.11479   2
   4 -11   3 46.9473 3.14704   1
  -5  11  -3 342.084 7.97597   2
   5 -11   3 346.399 8.04900   1
  -6  11  -3 5.61708 2.05000   2
   6 -11   3 6.61116 2.12207   1
  -7  11  -3 -1.7333 1.66744   2
   7 -11   3 -0.4655 1.97012   1
  -8  11  -3 121.689 5.08152   2
   8 -11   3 115.429 5.38593   1
  -9  11  -3 6.77190 2.19241   2
   9 -11   3 8.41314 2.72166   1
  10 -11   3 53.5245 4.42641   1
  10  10  -3 48.6977 4.13408   3
   9  10  -3 13.7100 2.89319   3
   8  10  -3 94.3258 4.92275   3
  -8 -10   3 91.4779 4.47672   2
   7  10  -3 9.48451 2.37283   3
  -7 -10   3 7.00007 2.08881   2
   6  10  -3 37.9173 3.18696   3
  -6 -10   3 38.0274 3.09829   2
   5  10  -3 120.218 4.59320   3
  -5 -10   3 120.147 4.55210   2
   4  10  -3 7.92145 1.88707   3
  -4 -10   3 4.10743 1.71317   2
   3  10  -3 72.3172 3.18538   3
  -3 -10   3 69.7561 2.76956   1
  -3 -10   3 68.2080 3.40234   2
   2  10  -3 104.288 4.07527   2
   2  10  -3 106.267 3.68022   3
  -2 -10   3 108.801 3.43683   1
   1  10  -3 589.090 10.1980   2
   1  10  -3 574.664 8.92384   3
  -1 -10   3 574.122 8.76546   1
   0  10  -3 206.175 4.43236   3
   0  10  -3 208.460 5.53481   2
   0 -10   3 210.492 4.78927   1
  -1  10  -3 337.449 7.26410   2
  -1  10  -3 342.147 5.76415   3
   1 -10   3 348.235 6.63965   1
  -2  10  -3 140.856 4.58634   2
  -2  10  -3 144.089 3.31985   3
   2 -10   3 145.838 4.40920   1
  -3  10  -3 142.341 3.24595   3
  -3  10  -3 143.760 4.66478   2
   3 -10   3 147.748 4.48836   1
  -4  10  -3 84.4027 3.75487   2
   4 -10   3 87.8898 3.75949   1
  -5  10  -3 24.1838 2.54004   2
   5 -10   3 20.4469 2.48971   1
  -6  10  -3 141.470 4.98802   2
   6 -10   3 145.876 5.32168   1
  -7  10  -3 16.2274 2.41525   2
   7 -10   3 14.5305 2.49892   1
  -8  10  -3 7.28511 2.07688   2
   8 -10   3 6.24933 2.24781   1
  -9  10  -3 11.3230 2.32676   2
   9 -10   3 8.81342 2.58510   1
  10 -10   3 15.3539 3.08820   1
  11   9  -3 15.1595 2.98471   3
  10   9  -3 3.13953 2.50967   3
   9   9  -3 6.79029 2.43456   3
  -9  -9   3 7.32413 2.34337   2
   8   9  -3 94.3539 4.57668   3
  -8  -9   3 89.6347 4.25725   2
   7   9  -3 65.9575 3.79366   3
  -7  -9   3 68.2264 3.67851   2
   6   9  -3 3.23994 1.85227   3
  -6  -9   3 2.64611 1.64572   2
   5   9  -3 51.2347 3.38737   3
  -5  -9   3 45.0276 3.06177   2
   4   9  -3 -0.2446 1.44763   3
  -4  -9   3 3.44194 1.22199   1
  -4  -9   3 2.56222 1.59158   2
   3   9  -3 180.483 4.79867   3
  -3  -9   3 174.440 5.04419   2
  -3  -9   3 182.741 3.95557   1
   2   9  -3 76.9683 3.20884   3
   2   9  -3 78.7391 3.44085   2
  -2  -9   3 78.0206 2.74787   1
   1   9  -3 47.1991 2.85516   2
   1   9  -3 51.2872 2.68445   3
  -1  -9   3 53.8812 2.59220   1
   0   9  -3 8.67539 1.66191   2
   0   9  -3 5.89431 1.28967   3
   0  -9   3 6.28859 1.47366   1
  -1   9  -3 110.636 3.86893   2
  -1   9  -3 118.048 3.08531   3
   1  -9   3 121.840 3.61237   1
  -2   9  -3 74.9159 2.48880   3
  -2   9  -3 86.7566 3.46080   2
   2  -9   3 79.5764 3.10142   1
  -3   9  -3 2.73466 1.02340   3
  -3   9  -3 5.50577 1.72602   2
   3  -9   3 4.77266 1.51400   1
  -4   9  -3 -0.6494 1.46725   2
   4  -9   3 1.96659 0.83269   3
   4  -9   3 0.48411 1.41296   1
  -5   9  -3 100.097 4.04113   2
   5  -9   3 100.362 4.06159   1
  -6   9  -3 2.49777 1.65733   2
   6  -9   3 5.23744 1.83583   1
  -7   9  -3 4.19127 1.85018   2
   7  -9   3 2.31074 1.95047   1
  -8   9  -3 1.12627 1.72313   2
   8  -9   3 -0.6755 1.75947   1
  -9   9  -3 81.5914 4.23527   2
   9  -9   3 78.0424 4.56950   1
  10  -9   3 -3.8974 2.07311   1
  11  -9   3 34.7736 4.05141   1
  11   8  -3 5.74219 2.74797   3
  10   8  -3 11.2218 2.86564   3
   9   8  -3 78.8794 4.40111   3
  -9  -8   3 84.1668 4.20235   2
   8   8  -3 70.8959 4.13319   3
  -8  -8   3 68.2781 3.69614   2
   7   8  -3 -0.8524 1.81517   3
  -7  -8   3 1.91179 1.59460   2
   6   8  -3 18.2491 2.47286   3
  -6  -8   3 13.1294 2.07797   2
   5   8  -3 25.9828 2.45659   3
  -5  -8   3 27.3355 2.47983   2
  -5  -8   3 28.6321 1.91069   1
   4   8  -3 23.2171 2.31391   3
  -4  -8   3 24.9571 1.87198   1
  -4  -8   3 19.6317 2.19064   2
   3   8  -3 87.1718 3.42045   3
  -3  -8   3 87.5518 2.68092   1
  -3  -8   3 83.5454 3.47471   2
   2   8  -3 392.203 6.70906   3
   2   8  -3 400.101 7.35040   2
  -2  -8   3 391.596 5.93587   1
   1   8  -3 279.305 5.16953   3
   1   8  -3 272.771 5.82244   2
  -1  -8   3 276.506 4.82990   1
   0   8  -3 0.94840 1.33429   2
   0   8  -3 1.95262 1.01775   3
   0  -8   3 3.03122 1.12519   1
  -1   8  -3 462.603 7.99698   2
  -1   8  -3 473.202 6.84049   3
   1  -8   3 476.383 7.41039   1
  -2   8  -3 488.910 8.30365   2
  -2   8  -3 480.987 6.83328   3
   2  -8   3 494.066 7.96187   1
  -3   8  -3 238.012 4.17617   3
  -3   8  -3 236.635 5.42450   2
   3  -8   3 246.809 5.37799   1
  -4   8  -3 100.599 3.75901   2
   4  -8   3 103.290 2.59092   3
   4  -8   3 95.1306 3.67671   1
  -5   8  -3 696.873 11.1271   2
   5  -8   3 701.716 11.6369   1
   5  -8   3 727.601 9.50574   3
  -6   8  -3 160.899 4.85017   2
   6  -8   3 170.608 5.32751   1
   6  -8   3 166.613 3.81485   3
  -7   8  -3 33.7311 2.83289   2
   7  -8   3 34.6757 3.06769   1
  -8   8  -3 -1.5681 1.40699   2
   8  -8   3 2.30365 1.83445   1
  -9   8  -3 0.60736 1.63802   2
   9  -8   3 2.32734 2.09599   1
  10  -8   3 6.98976 2.63616   1
  11  -8   3 19.9579 3.32382   1
  12   7  -3 -1.1889 2.27005   3
  11   7  -3 2.60015 2.48112   3
  10   7  -3 27.1250 3.21125   3
   9   7  -3 1.25976 1.94395   3
  -9  -7   3 2.04096 1.86095   2
   8   7  -3 195.176 5.95646   3
  -8  -7   3 190.392 5.62803   2
   7   7  -3 20.1079 2.61599   3
  -7  -7   3 22.9635 2.45070   2
   6   7  -3 31.5892 2.80889   3
  -6  -7   3 36.4571 2.77467   2
  -6  -7   3 35.8322 1.97337   1
   5   7  -3 10.0631 1.87709   3
  -5  -7   3 10.0753 1.19955   1
  -5  -7   3 11.9653 1.81259   2
   4   7  -3 52.1544 2.87769   3
  -4  -7   3 60.5789 2.05917   1
  -4  -7   3 56.6135 2.85409   2
   3   7  -3 62.0235 2.74354   3
  -3  -7   3 60.3855 2.09485   1
  -3  -7   3 67.2249 2.81347   2
   2   7  -3 0.25387 1.13602   3
  -2  -7   3 2.32645 1.12778   2
  -2  -7   3 2.83477 0.90887   1
   1   7  -3 1679.41 19.6885   3
   1   7  -3 1682.16 20.5953   2
  -1  -7   3 1669.94 19.0719   1
   0   7  -3 627.965 8.43924   3
   0   7  -3 615.582 9.35051   2
   0  -7   3 625.348 8.47424   1
  -1   7  -3 106.502 3.27492   2
  -1   7  -3 107.760 2.67206   3
   1  -7   3 102.781 2.92546   1
  -2   7  -3 59.0627 2.07542   3
  -2   7  -3 58.3291 2.69768   2
   2  -7   3 59.5888 2.55892   1
  -3   7  -3 76.5365 2.29655   3
  -3   7  -3 76.5497 2.93967   2
   3  -7   3 74.6638 2.94440   1
  -4   7  -3 196.392 4.79648   2
  -4   7  -3 197.144 4.98883   1
   4  -7   3 204.572 3.81557   3
  -5   7  -3 107.412 3.79133   2
   5  -7   3 113.879 3.01171   3
  -6   7  -3 107.572 3.80653   2
  -6   7  -3 111.989 4.37369   1
   6  -7   3 110.757 3.20448   3
  -7   7  -3 0.47332 1.78441   1
  -7   7  -3 -1.2546 1.45926   2
   7  -7   3 -2.1031 1.18587   3
  -8   7  -3 253.739 6.13572   2
  -8   7  -3 245.494 6.99200   1
  -9   7  -3 16.7728 2.81989   1
 -10   7  -3 60.4620 4.34664   1
  11  -7   3 25.6835 3.34153   1
  12  -7   3 3.34355 2.22690   1
  12   6  -3 38.3152 3.91507   3
  11   6  -3 66.1456 4.57548   3
  10   6  -3 83.5974 4.68097   3
 -10  -6   3 80.7150 4.21034   2
   9   6  -3 20.8002 2.85967   3
  -9  -6   3 20.6379 2.61917   2
   8   6  -3 48.7834 3.62585   3
  -8  -6   3 45.5489 3.31911   2
   7   6  -3 133.633 4.63538   3
  -7  -6   3 126.265 4.29217   2
  -7  -6   3 132.520 3.38185   1
   6   6  -3 11.3602 1.98541   3
  -6  -6   3 10.5916 1.26248   1
  -6  -6   3 10.0772 1.76207   2
   5   6  -3 -0.2112 1.56672   3
  -5  -6   3 1.75485 1.30109   2
  -5  -6   3 -0.3152 0.83196   1
   4   6  -3 1453.00 18.2160   3
  -4  -6   3 1435.27 18.3093   2
  -4  -6   3 1436.50 16.2090   1
   3   6  -3 145.911 3.83607   3
  -3  -6   3 141.704 3.73372   2
  -3  -6   3 149.450 2.66479   1
   2   6  -3 240.330 4.54517   3
  -2  -6   3 245.705 4.89806   2
  -2  -6   3 238.233 3.60793   1
   1   6  -3 421.992 6.26472   3
   1   6  -3 395.384 6.64300   2
  -1  -6   3 417.179 5.59280   1
   0   6  -3 421.550 6.81581   2
   0   6  -3 416.208 6.07572   3
   0  -6   3 425.849 6.00929   1
  -1   6  -3 13.8851 1.43690   2
  -1   6  -3 16.6602 1.21564   3
   1  -6   3 16.2695 1.40053   1
  -2   6  -3 78.2716 2.23212   3
  -2   6  -3 79.2805 2.76789   1
  -2   6  -3 74.3553 2.70340   2
  -3   6  -3 74.2987 2.84384   1
  -3   6  -3 73.8353 2.80130   2
   3  -6   3 74.9006 2.13907   3
  -4   6  -3 571.663 9.21572   1
  -4   6  -3 573.508 8.81593   2
   4  -6   3 579.405 7.94586   3
  -5   6  -3 266.923 5.56096   2
  -5   6  -3 263.647 6.04471   1
   5  -6   3 264.966 4.87112   3
  -6   6  -3 1514.73 19.1905   2
  -6   6  -3 1485.32 20.2869   1
   6  -6   3 1516.04 18.4898   3
  -7   6  -3 279.439 7.01257   1
  -7   6  -3 282.094 6.12289   2
   7  -6   3 292.711 5.88937   3
  -8   6  -3 167.430 5.76756   1
  -8   6  -3 178.293 4.95977   2
   8  -6   3 180.271 4.89113   3
  -9   6  -3 116.535 5.10318   1
 -10   6  -3 -0.6942 2.22309   1
 -11   6  -3 14.3902 2.97632   1
  12  -6   3 7.09367 2.49325   1
  12   5  -3 10.2676 2.90922   3
  11   5  -3 2.94184 2.36144   3
  10   5  -3 3.95652 2.25148   3
 -10  -5   3 1.92314 2.06103   2
   9   5  -3 94.3459 4.52204   3
  -9  -5   3 99.6825 4.24011   2
   8   5  -3 2.11637 1.76407   3
  -8  -5   3 2.12336 1.65613   2
  -8  -5   3 4.24571 1.39516   1
   7   5  -3 161.605 4.85563   3
  -7  -5   3 157.739 3.64425   1
  -7  -5   3 149.803 4.61052   2
   6   5  -3 2.24440 1.53281   3
  -6  -5   3 -1.0375 0.92296   1
  -6  -5   3 0.73243 1.30328   2
   5   5  -3 16.3731 1.98801   3
  -5  -5   3 16.2049 1.76921   2
  -5  -5   3 15.2640 1.15591   1
   4   5  -3 120.355 3.49701   3
  -4  -5   3 124.621 2.29985   1
  -4  -5   3 124.867 3.56577   2
   3   5  -3 2844.57 32.0041   3
  -3  -5   3 2810.68 32.2638   2
  -3  -5   3 2887.53 30.4559   1
   2   5  -3 2551.15 28.4486   3
  -2  -5   3 2537.85 27.4817   1
  -2  -5   3 2531.65 28.8612   2
   1   5  -3 1210.31 14.4190   3
   1   5  -3 1221.50 14.9564   2
  -1  -5   3 1228.39 13.6530   1
   0   5  -3 230.982 4.33432   2
   0   5  -3 231.406 3.81636   3
   0  -5   3 231.619 3.74077   1
  -1   5  -3 186.333 3.59367   1
  -1   5  -3 184.171 3.79702   2
  -1   5  -3 185.377 3.31217   3
  -2   5  -3 535.192 7.10328   3
  -2   5  -3 532.486 7.68909   1
  -2   5  -3 519.925 7.58642   2
  -3   5  -3 209.033 4.57527   1
  -3   5  -3 206.998 4.17091   2
   3  -5   3 214.838 3.78685   3
  -4   5  -3 19.6226 1.89459   1
  -4   5  -3 20.3163 1.81644   2
   4  -5   3 19.7546 1.53635   3
  -5   5  -3 10.7662 1.88360   1
  -5   5  -3 9.73550 1.47978   2
   5  -5   3 10.5626 1.34728   3
  -6   5  -3 630.373 10.6274   1
  -6   5  -3 615.803 9.41028   2
   6  -5   3 642.728 9.45328   3
  -7   5  -3 111.206 4.42622   1
  -7   5  -3 107.654 3.61465   2
   7  -5   3 110.216 3.79053   3
  -8   5  -3 97.8003 3.70438   2
  -8   5  -3 89.7016 4.29084   1
   8  -5   3 97.9181 3.81898   3
  -9   5  -3 172.826 5.99974   1
   9  -5   3 187.553 5.50692   3
 -10   5  -3 123.151 5.45793   1
 -11   5  -3 19.6604 3.30697   1
 -12   5  -3 0.92851 2.55604   1
  13   4  -3 28.7483 3.65774   3
  12   4  -3 -0.9493 2.25271   3
  11   4  -3 3.14481 2.36005   3
 -11  -4   3 4.75620 2.29413   2
  10   4  -3 0.61037 1.96513   3
 -10  -4   3 2.49421 1.94260   2
   9   4  -3 92.3561 4.12505   3
  -9  -4   3 93.9028 4.10089   2
   8   4  -3 12.3249 2.25892   3
  -8  -4   3 13.3985 2.09398   2
  -8  -4   3 14.3397 1.67303   1
   7   4  -3 408.057 7.81417   3
  -7  -4   3 418.184 7.79032   2
  -7  -4   3 421.038 6.54569   1
   6   4  -3 540.933 8.92120   3
  -6  -4   3 555.527 7.51968   1
  -6  -4   3 544.274 8.83797   2
   5   4  -3 602.030 9.35487   3
  -5  -4   3 651.211 9.54656   2
  -5  -4   3 641.508 7.93567   1
   4   4  -3 451.936 7.05761   3
  -4  -4   3 448.708 5.54087   1
  -4  -4   3 445.438 7.11246   2
   3   4  -3 13.8907 0.75107   1
   3   4  -3 11.8029 1.30811   3
  -3  -4   3 11.1110 1.36483   2
  -3  -4   3 11.2483 0.71981   1
   2   4  -3 73.7186 2.38486   3
  -2  -4   3 73.1436 2.29293   2
   1   4  -3 1269.47 14.8449   3
  -1  -4   3 1283.41 13.9854   1
  -1  -4   3 1293.23 15.2794   2
   0   4  -3 576.362 7.08030   1
   0   4  -3 588.513 7.38871   3
   0   4  -3 554.837 7.57738   2
  -1   4  -3 23.2351 1.35261   2
  -1   4  -3 19.5286 1.43785   1
  -1   4  -3 19.7479 1.35477   3
  -2   4  -3 272.536 4.73549   1
  -2   4  -3 267.621 4.31932   3
  -2   4  -3 276.802 4.49552   2
  -3   4  -3 157.493 3.33801   2
  -3   4  -3 163.162 3.83146   1
   3  -4   3 171.980 3.36268   3
  -4   4  -3 -0.5211 0.84947   2
  -4   4  -3 -1.4019 1.11985   1
   4  -4   3 0.13133 0.81202   3
  -5   4  -3 725.840 10.0007   2
  -5   4  -3 745.888 11.3513   1
   5  -4   3 740.880 10.3192   3
  -6   4  -3 1130.98 15.9141   1
  -6   4  -3 1099.58 14.2765   2
   6  -4   3 1110.34 14.7720   3
  -7   4  -3 2.59941 1.22510   2
  -7   4  -3 1.78926 1.71402   1
   7  -4   3 1.29234 1.46681   3
  -8   4  -3 12.5579 1.69953   2
  -8   4  -3 10.6330 2.22426   1
   8  -4   3 12.1082 2.10665   3
  -9   4  -3 6.79913 2.30934   1
   9  -4   3 5.32835 2.05048   3
 -10   4  -3 11.1375 2.77696   1
  10  -4   3 9.78104 2.58813   3
 -11   4  -3 24.1590 3.51760   1
 -12   4  -3 14.6811 3.20802   1
  13   3  -3 25.4946 3.47149   3
  12   3  -3 9.52672 2.65509   3
  11   3  -3 18.1357 2.86702   3
 -11  -3   3 16.0648 2.72521   2
  10   3  -3 1.88379 1.97361   3
 -10  -3   3 -0.6104 1.88983   2
   9   3  -3 281.535 6.66423   3
  -9  -3   3 279.811 6.66052   2
  -9  -3   3 276.626 5.80180   1
   8   3  -3 674.266 10.9146   3
  -8  -3   3 654.366 9.68972   1
  -8  -3   3 662.182 10.7901   2
   7   3  -3 168.846 4.62469   3
  -7  -3   3 160.579 4.62189   2
  -7  -3   3 165.578 3.81623   1
   6   3  -3 19.4782 2.07147   3
  -6  -3   3 20.1719 1.91191   2
  -6  -3   3 20.2775 1.70644   1
   5   3  -3 316.070 5.72397   3
  -5  -3   3 318.316 5.86249   2
  -5  -3   3 317.629 4.68921   1
   4   3  -3 3448.95 41.9080   3
  -4  -3   3 3440.93 37.8121   1
  -4  -3   3 3452.63 38.3066   2
   3   3  -3 4004.33 49.9596   3
   3   3  -3 4078.03 42.9921   1
  -3  -3   3 3908.20 46.3236   2
  -3  -3   3 4010.14 42.8717   1
   2   3  -3 866.242 10.5206   3
  -2  -3   3 861.454 10.7499   2
   1   3  -3 2.10902 0.41006   1
   1   3  -3 -0.2111 0.65543   3
  -1  -3   3 1.39018 0.65090   2
  -1  -3   3 0.88935 0.45397   1
   0   3  -3 587.765 7.14606   1
   0   3  -3 591.903 7.40694   3
   0   3  -3 598.244 7.48720   2
  -1   3  -3 3.52721 0.80925   3
  -1   3  -3 4.27621 0.76602   2
  -1   3  -3 4.61915 0.87726   1
  -2   3  -3 959.195 12.0514   1
  -2   3  -3 974.161 11.3762   2
   2  -3   3 969.779 11.6436   3
  -3   3  -3 0.09704 0.74190   2
  -3   3  -3 0.82590 1.00113   1
   3  -3   3 1.45618 0.81298   3
  -4   3  -3 39.4213 1.89052   2
  -4   3  -3 44.4115 2.54859   1
   4  -3   3 45.2125 2.07340   3
  -5   3  -3 424.875 6.38647   2
  -5   3  -3 408.723 7.51143   1
   5  -3   3 425.547 7.04828   3
  -6   3  -3 20.5958 2.27755   1
  -6   3  -3 26.8617 2.03628   2
   6  -3   3 25.4927 2.16788   3
  -7   3  -3 90.7469 3.94750   1
  -7   3  -3 100.931 3.08764   2
   7  -3   3 96.2061 3.79955   3
  -8   3  -3 118.442 4.78488   1
   8  -3   3 117.081 4.44318   3
  -9   3  -3 -0.4824 1.75364   1
   9  -3   3 -1.5844 1.86638   3
 -10   3  -3 27.7228 3.31750   1
  10  -3   3 25.8798 3.03242   3
 -11   3  -3 2.11416 2.35291   1
  11  -3   3 -2.5174 2.33509   3
 -12   3  -3 0.62502 2.47607   1
  13   2  -3 7.07630 2.64326   3
  12   2  -3 46.9071 3.85466   3
  11   2  -3 140.104 5.26783   3
 -11  -2   3 143.809 5.43322   2
  10   2  -3 37.6009 2.97753   3
 -10  -2   3 31.9088 3.01215   2
 -10  -2   3 33.0247 2.88641   1
   9   2  -3 5.14019 1.93458   3
  -9  -2   3 2.73248 1.51644   1
  -9  -2   3 2.19711 1.83713   2
   8   2  -3 15.8454 2.04918   3
  -8  -2   3 11.4480 1.75703   1
  -8  -2   3 15.2028 2.15189   2
   7   2  -3 974.474 13.4512   3
  -7  -2   3 964.454 13.6537   2
  -7  -2   3 975.990 12.6437   1
   6   2  -3 524.216 8.21619   3
  -6  -2   3 527.714 7.46875   1
  -6  -2   3 516.666 8.44757   2
   5   2  -3 830.928 11.0207   3
  -5  -2   3 807.706 11.2303   2
  -5  -2   3 836.135 10.1424   1
   4   2  -3 2308.70 28.0561   3
  -4  -2   3 2337.36 26.1840   1
  -4  -2   3 2322.96 26.5145   2
   3   2  -3 150.806 3.03437   3
   3   2  -3 149.231 2.17902   1
   3   2  -3 146.217 2.16839   1
  -3  -2   3 147.169 3.15358   2
   2   2  -3 2003.72 23.5079   3
   2   2  -3 2030.23 21.5969   1
  -2  -2   3 2024.57 22.3887   2
  -2  -2   3 1963.68 21.6453   1
   1   2  -3 12.1930 0.82818   1
   1   2  -3 10.2620 0.85952   3
  -1  -2   3 12.7135 0.90228   1
  -1  -2   3 11.3967 0.90904   2
   0   2  -3 3582.81 41.2887   1
   0   2  -3 3554.91 40.8121   3
   0  -2   3 3611.17 40.5905   2
  -1   2  -3 178.420 3.28327   1
  -1   2  -3 180.475 3.22134   3
  -1   2  -3 179.612 2.70399   2
  -2   2  -3 1100.47 12.1857   2
  -2   2  -3 1085.87 13.3611   1
   2  -2   3 1079.20 12.9583   3
  -3   2  -3 176.887 4.01384   1
  -3   2  -3 175.981 2.91925   2
   3  -2   3 176.121 3.65895   3
  -4   2  -3 815.680 11.4345   1
  -4   2  -3 808.873 9.84587   2
   4  -2   3 807.977 10.9200   3
  -5   2  -3 87.5680 2.49137   2
  -5   2  -3 92.4349 3.44902   1
   5  -2   3 90.6095 3.21848   3
  -6   2  -3 396.874 6.15256   2
  -6   2  -3 391.617 7.71186   1
   6  -2   3 397.606 7.37164   3
  -7   2  -3 317.735 7.21677   1
  -7   2  -3 319.651 5.57098   2
   7  -2   3 319.617 6.89781   3
  -8   2  -3 139.344 4.96908   1
   8  -2   3 144.071 5.00694   3
  -9   2  -3 23.7431 2.86157   1
   9  -2   3 25.9195 2.92305   3
 -10   2  -3 7.04638 2.54976   1
  10  -2   3 8.05481 2.52196   3
 -11   2  -3 14.4745 2.83886   1
  11  -2   3 14.0848 3.13625   3
 -12   2  -3 60.2783 4.71193   1
  12  -2   3 50.8350 4.44803   3
  13   1  -3 13.6245 2.75575   3
  12   1  -3 23.6053 2.93782   3
  11   1  -3 5.13860 2.04853   3
  11   1  -3 5.04218 1.60985   1
 -11  -1   3 2.50848 2.11472   2
  10   1  -3 32.2032 2.85593   3
 -10  -1   3 32.1392 2.77580   1
 -10  -1   3 35.3514 3.16410   2
   9   1  -3 95.0320 3.84466   3
  -9  -1   3 97.1161 4.14182   2
  -9  -1   3 100.518 3.81467   1
   8   1  -3 18.9133 2.17015   3
  -8  -1   3 21.6588 2.41967   2
  -8  -1   3 18.2576 1.96222   1
   7   1  -3 2.90425 1.51937   3
  -7  -1   3 2.56605 1.57734   2
  -7  -1   3 2.72040 1.37067   1
   6   1  -3 84.8617 2.97564   3
  -6  -1   3 85.8866 2.68239   1
  -6  -1   3 80.9165 3.06059   2
   5   1  -3 5.69726 1.19913   3
  -5  -1   3 7.36502 1.04894   1
  -5  -1   3 7.66946 1.31971   2
   4   1  -3 648.438 7.96320   1
   4   1  -3 649.734 8.37911   3
  -4  -1   3 620.759 8.79087   2
   3   1  -3 1052.80 12.1055   3
   3   1  -3 1042.19 11.6204   1
  -3  -1   3 995.933 12.4929   2
   2   1  -3 851.851 9.50700   1
   2   1  -3 849.541 9.93899   3
  -2  -1   3 843.365 10.2375   2
   1   1  -3 3718.05 43.7599   3
   1   1  -3 3806.02 42.6616   1
  -1  -1   3 3690.45 43.3050   2
   0   1  -3 7045.17 75.9621   2
   0   1  -3 6910.39 79.1662   3
   0   1  -3 6996.33 79.2100   1
   0  -1   3 6973.47 76.2639   2
  -1   1  -3 2204.64 25.3676   1
   1  -1   3 2140.92 23.5067   2
   1  -1   3 2189.94 23.5542   2
   1  -1   3 2084.21 23.7421   3
  -2   1  -3 715.164 9.42263   1
  -2   1  -3 700.926 7.77262   2
   2  -1   3 706.532 7.79801   2
   2  -1   3 706.601 9.16206   3
  -3   1  -3 278.862 5.20313   1
  -3   1  -3 279.384 3.69276   2
   3  -1   3 273.762 4.86757   3
  -4   1  -3 971.050 11.3257   2
  -4   1  -3 990.992 13.2732   1
   4  -1   3 977.824 12.9328   3
  -5   1  -3 194.920 4.99171   1
  -5   1  -3 206.141 3.60763   2
   5  -1   3 205.546 4.79788   3
  -6   1  -3 271.534 4.63739   2
  -6   1  -3 271.141 6.26402   1
   6  -1   3 266.647 6.07388   3
  -7   1  -3 109.182 4.16970   1
   7  -1   3 107.040 4.26399   3
  -8   1  -3 29.6635 2.94745   1
   8  -1   3 34.0149 3.13706   3
  -9   1  -3 9.01659 2.18556   1
   9  -1   3 5.61961 2.30501   3
 -10   1  -3 -0.2624 1.92445   1
  10  -1   3 0.23571 2.30289   3
 -11   1  -3 1.15441 2.41170   1
  11  -1   3 3.50074 2.64231   3
 -12   1  -3 40.1871 4.16092   1
  12  -1   3 31.5089 4.01529   3
  12   0  -3 13.1504 2.54868   3
 -12   0   3 12.1156 2.60804   2
  11   0  -3 85.7422 3.90923   1
  11   0  -3 81.6242 4.08874   3
 -11   0   3 85.5972 4.59664   2
  10   0  -3 9.30079 1.77655   1
  10   0  -3 10.1048 2.02427   3
 -10   0   3 8.55395 2.22919   2
   9   0  -3 204.268 5.21125   1
   9   0  -3 199.376 5.07034   3
  -9   0   3 203.902 5.70997   2
   8   0  -3 60.7180 2.96783   3
   8   0  -3 65.2718 2.90473   1
  -8   0   3 63.9475 3.24329   2
   7   0  -3 8.02571 1.33118   1
   7   0  -3 7.17458 1.54035   3
  -7   0   3 12.2563 1.84117   2
   6   0  -3 272.042 4.98914   1
   6   0  -3 275.585 4.98281   3
  -6   0   3 273.862 5.67065   2
   5   0  -3 473.792 6.80696   1
   5   0  -3 478.620 6.73057   3
  -5   0   3 463.374 7.45098   2
   4   0  -3 111.639 2.55342   1
   4   0  -3 114.155 2.53431   3
  -4   0   3 110.904 3.11599   2
   3   0  -3 318.076 4.48384   1
   3   0  -3 308.210 4.33993   3
  -3   0   3 298.580 4.89573   2
   2   0  -3 15.3800 1.19903   1
   2   0  -3 16.4209 1.08293   3
  -2   0   3 14.2821 1.12209   2
   1   0  -3 721.588 8.57389   1
   1   0  -3 719.899 8.42842   3
  -1   0   3 711.415 8.45766   2
   0   0  -3 2409.76 30.1225   1
   0   0   3 2426.08 26.0279   3
   0   0   3 2341.90 26.7698   2
  -1   0  -3 1770.97 20.1334   1
   1   0   3 1758.81 19.8690   3
  -2   0  -3 417.645 6.43982   1
   2   0   3 413.903 6.17213   3
  -3   0  -3 175.291 2.44785   2
   3   0   3 175.774 2.40381   2
   3   0   3 175.519 3.86241   3
  -4   0  -3 29.9976 1.31016   2
  -4   0  -3 28.3395 2.19613   1
   4   0   3 30.9411 2.05062   3
  -5   0  -3 367.074 7.03675   1
  -5   0  -3 374.656 5.28624   2
   5   0   3 376.627 7.05993   3
  -6   0  -3 20.6521 2.35694   1
  -6   0  -3 20.0726 1.69090   2
   6   0   3 17.6816 2.19492   3
  -7   0  -3 1.65104 1.69179   1
   7   0   3 0.11345 1.71233   3
  -8   0  -3 75.0370 4.01470   1
   8   0   3 82.3116 4.08593   3
  -9   0  -3 135.952 5.17444   1
   9   0   3 140.062 5.36161   3
 -10   0  -3 12.3541 2.71842   1
  10   0   3 10.1660 2.86594   3
 -11   0  -3 69.3673 4.64575   1
  11   0   3 70.8361 4.91075   3
 -12   0  -3 20.7307 3.36221   1
  12   0   3 12.4965 3.29125   3
  12  -1  -3 3.17010 1.82517   1
 -12   1   3 0.56100 2.00977   2
  11  -1  -3 50.3729 3.30909   1
  11  -1  -3 55.9876 3.44547   3
 -11   1   3 46.4976 3.87878   2
  10  -1  -3 38.9383 3.00553   3
  10  -1  -3 41.8748 2.94911   1
 -10   1   3 38.3291 3.33050   2
   9  -1  -3 69.9726 3.24992   3
   9  -1  -3 57.3828 2.95963   1
  -9   1   3 62.3941 3.62038   2
   8  -1  -3 5.58424 1.57350   3
   8  -1  -3 4.63963 1.42148   1
  -8   1   3 4.69959 1.86030   2
   7  -1  -3 300.547 5.88866   1
   7  -1  -3 303.988 5.41144   3
  -7   1   3 307.955 6.53364   2
   6  -1  -3 1.37206 1.00031   1
   6  -1  -3 -0.2824 1.01772   3
  -6   1   3 0.72219 1.39701   2
   5  -1  -3 1220.22 14.9254   1
   5  -1  -3 1205.53 14.1438   3
  -5   1   3 1221.24 15.5431   2
   4  -1  -3 1530.42 17.0713   3
   4  -1  -3 1536.41 17.8483   1
  -4   1   3 1529.87 18.3843   2
   3  -1  -3 363.531 4.64995   3
   3  -1  -3 356.593 5.25750   1
   2  -1  -3 38.1840 1.21703   3
   2  -1  -3 36.3172 1.59797   1
  -2   1   3 39.0732 1.66444   2
   1  -1  -3 2747.79 34.8595   1
   1  -1  -3 2787.18 31.9481   3
  -1   1   3 2777.29 31.0372   2
   0  -1  -3 97.5827 2.49627   1
   0   1   3 96.3533 1.83626   2
   0   1   3 93.9070 2.05458   3
  -1  -1  -3 190.927 2.46345   2
   1   1   3 183.134 2.40514   2
   1   1   3 183.164 3.47463   3
  -2  -1  -3 666.567 7.34251   2
  -2  -1  -3 674.761 7.34894   2
  -2  -1  -3 680.912 9.35158   1
   2   1   3 660.042 9.08580   3
  -3  -1  -3 6.91154 0.57371   2
  -3  -1  -3 5.64341 1.30932   1
  -3  -1  -3 4.59515 0.54727   2
   3   1   3 6.45758 1.24885   3
  -4  -1  -3 2.19077 0.69580   2
  -4  -1  -3 0.67398 1.20810   1
   4   1   3 2.27773 1.20365   3
  -5  -1  -3 399.507 7.50665   1
  -5  -1  -3 416.975 5.66938   2
   5   1   3 418.258 7.71380   3
  -6  -1  -3 27.4954 1.71151   2
  -6  -1  -3 24.8996 2.41060   1
   6   1   3 26.2599 2.63631   3
  -7  -1  -3 274.192 6.60358   1
   7   1   3 280.742 7.00443   3
  -8  -1  -3 6.61609 2.07492   1
   8   1   3 5.62678 2.08663   3
  -9  -1  -3 76.4549 4.28680   1
   9   1   3 67.8184 4.37110   3
 -10  -1  -3 3.97036 2.18736   1
  10   1   3 2.86666 2.60138   3
 -11  -1  -3 115.627 5.62651   1
  11   1   3 119.509 5.91577   3
 -12  -1  -3 5.07632 2.65512   1
  12   1   3 0.01539 2.79641   3
  12  -2  -3 23.8781 2.90567   1
 -12   2   3 19.3262 2.89433   2
  11  -2  -3 5.00344 1.78658   1
 -11   2   3 8.28914 2.31654   2
  10  -2  -3 0.36760 1.48366   3
  10  -2  -3 0.10332 1.46362   1
 -10   2   3 3.67497 1.96056   2
   9  -2  -3 21.0678 1.99566   3
   9  -2  -3 17.8621 2.20582   1
  -9   2   3 18.6472 2.50656   2
   8  -2  -3 2.11681 1.29383   3
   8  -2  -3 3.88444 1.38826   1
  -8   2   3 5.03637 1.76702   2
   7  -2  -3 141.838 3.37238   3
   7  -2  -3 138.701 4.04147   1
  -7   2   3 141.900 4.58405   2
   6  -2  -3 0.38849 1.10034   1
   6  -2  -3 1.87881 0.94523   3
  -6   2   3 0.15485 1.51308   2
   5  -2  -3 3.22638 1.02779   1
   5  -2  -3 3.14548 0.81129   3
  -5   2   3 3.25696 1.43658   2
   4  -2  -3 134.448 3.19197   1
   4  -2  -3 132.999 2.32455   3
  -4   2   3 135.920 3.67330   2
   3  -2  -3 894.883 11.2707   1
   3  -2  -3 899.893 9.99720   3
   2  -2  -3 175.617 2.60077   3
   2  -2  -3 172.056 3.43723   1
  -2   2   3 172.646 3.49819   2
   1  -2  -3 449.796 6.38486   1
  -1   2   3 442.543 6.03698   2
  -1   2   3 437.379 5.63058   3
   0  -2  -3 69.8719 2.35783   1
   0   2   3 69.1662 1.77417   2
   0   2   3 66.2334 1.90270   3
  -1  -2  -3 948.186 12.1355   1
   1   2   3 943.752 10.7188   2
   1   2   3 953.841 11.8045   3
  -2  -2  -3 4.91269 1.24270   1
  -2  -2  -3 6.74883 0.64366   2
   2   2   3 6.31450 1.13679   3
  -3  -2  -3 55.7769 2.56318   1
  -3  -2  -3 55.3720 1.45734   2
   3   2   3 61.0473 2.69384   3
  -4  -2  -3 317.451 4.44820   2
  -4  -2  -3 309.583 6.17470   1
   4   2   3 314.720 6.29415   3
  -5  -2  -3 198.741 3.48278   2
  -5  -2  -3 203.145 5.11091   1
   5   2   3 199.756 5.22013   3
  -6  -2  -3 2.02592 1.52606   1
   6   2   3 0.69858 1.65984   3
  -7  -2  -3 774.673 12.6489   1
   7   2   3 775.711 13.0389   3
  -8  -2  -3 292.491 7.28793   1
   8   2   3 289.084 7.58971   3
  -9  -2  -3 252.775 7.08946   1
   9   2   3 259.728 7.52034   3
 -10  -2  -3 54.6065 4.11345   1
  10   2   3 53.8424 4.51081   3
 -11  -2  -3 16.0887 3.03023   1
  11   2   3 7.33751 3.10273   3
  13  -3  -3 8.49864 2.61990   1
 -13   3   3 15.3836 2.87551   2
  12  -3  -3 -2.3295 1.85524   1
 -12   3   3 -1.2262 1.90035   2
  11  -3  -3 15.9944 2.51143   1
 -11   3   3 17.0221 2.68345   2
  10  -3  -3 177.812 5.45190   1
 -10   3   3 180.429 5.80379   2
   9  -3  -3 0.96149 1.22656   3
   9  -3  -3 -1.9102 1.41377   1
  -9   3   3 0.32640 1.80586   2
   8  -3  -3 195.099 4.00682   3
   8  -3  -3 184.025 5.03484   1
  -8   3   3 193.324 5.55884   2
   7  -3  -3 11.4270 1.28082   3
   7  -3  -3 9.96165 1.63665   1
  -7   3   3 12.8000 2.09080   2
   6  -3  -3 348.094 6.59769   1
   6  -3  -3 362.212 5.06126   3
  -6   3   3 362.851 7.07258   2
   5  -3  -3 37.2872 2.31558   1
   5  -3  -3 32.9012 1.26220   3
  -5   3   3 30.9569 2.58657   2
   4  -3  -3 150.407 2.19048   3
   4  -3  -3 151.059 3.65584   1
  -4   3   3 153.761 3.95154   2
   3  -3  -3 133.020 3.43073   1
  -3   3   3 136.387 3.41157   2
  -3   3   3 133.696 1.92587   3
  -3   3   3 132.446 1.95747   3
   2  -3  -3 649.281 9.01096   1
  -2   3   3 665.657 7.68262   3
  -2   3   3 675.645 9.00595   2
   1  -3  -3 19.0046 1.55411   1
  -1   3   3 18.7591 1.54922   2
  -1   3   3 18.5583 1.15745   3
   0  -3  -3 12.5208 1.40374   1
   0   3   3 14.4434 1.26665   2
   0   3   3 14.2463 1.13806   3
  -1  -3  -3 655.681 9.19328   1
   1   3   3 637.777 8.77342   3
   1   3   3 635.441 7.98721   2
  -2  -3  -3 536.722 8.25780   1
   2   3   3 519.175 7.95160   3
   2   3   3 531.289 6.75742   2
  -3  -3  -3 311.001 4.49989   2
  -3  -3  -3 307.328 5.98751   1
   3   3   3 309.694 6.01010   3
  -4  -3  -3 151.926 2.92465   2
  -4  -3  -3 141.937 4.32606   1
   4   3   3 153.808 4.40379   3
  -5  -3  -3 1.30542 0.87579   2
  -5  -3  -3 1.68389 1.50256   1
   5   3   3 -0.7363 1.66142   3
  -6  -3  -3 67.8010 3.54792   1
   6   3   3 66.0979 3.68064   3
  -7  -3  -3 1.80603 1.77167   1
   7   3   3 1.12564 1.91439   3
  -8  -3  -3 206.943 6.15671   1
   8   3   3 215.407 6.80581   3
  -9  -3  -3 43.3104 3.67093   1
   9   3   3 39.8521 3.89671   3
 -10  -3  -3 2.11652 2.29716   1
  10   3   3 -4.4006 2.14527   3
 -11  -3  -3 8.15442 2.63494   1
  11   3   3 3.74291 3.02778   3
  13  -4  -3 1.86679 2.34424   1
 -13   4   3 -4.7000 1.89271   2
  12  -4  -3 174.413 6.11529   1
 -12   4   3 183.253 6.41157   2
  11  -4  -3 2.53651 2.01910   1
 -11   4   3 4.01035 2.18946   2
  10  -4  -3 127.100 4.91162   1
 -10   4   3 124.971 4.87570   2
   9  -4  -3 104.870 4.19466   1
  -9   4   3 106.835 4.61010   2
   8  -4  -3 304.106 6.74810   1
  -8   4   3 294.988 6.94655   2
   7  -4  -3 75.4456 3.48118   1
   7  -4  -3 79.4234 2.13698   3
  -7   4   3 79.0450 3.86904   2
   6  -4  -3 651.898 7.62431   3
   6  -4  -3 649.756 10.1801   1
  -6   4   3 643.497 10.4909   2
   5  -4  -3 523.040 8.38948   1
  -5   4   3 510.452 8.57579   2
   4  -4  -3 274.983 5.42119   1
  -4   4   3 289.226 5.73336   2
   3  -4  -3 109.747 3.21872   1
  -3   4   3 109.105 3.36775   2
  -2   4   3 1284.46 15.8949   2
  -2   4   3 1309.72 14.3854   3
   1  -4  -3 95.1528 3.00001   1
  -1   4   3 95.6933 2.26752   3
  -1   4   3 99.2387 2.80340   2
   0  -4  -3 242.325 4.85802   1
   0   4   3 243.079 4.25508   3
   0   4   3 240.499 4.25191   2
  -1  -4  -3 1.17125 1.19195   1
   1   4   3 1.24640 0.82112   2
   1   4   3 1.04450 0.93525   3
  -2  -4  -3 318.986 6.09493   1
   2   4   3 320.566 5.89086   3
   2   4   3 323.829 4.97540   2
  -3  -4  -3 118.406 2.70325   2
  -3  -4  -3 105.961 3.84495   1
   3   4   3 114.348 3.74760   3
  -4  -4  -3 33.0192 2.57760   1
  -4  -4  -3 34.5510 1.73465   2
   4   4   3 41.7387 3.09857   3
  -5  -4  -3 34.4511 2.92315   1
  -5  -4  -3 35.0685 1.81075   2
   5   4   3 37.3721 3.05625   3
  -6  -4  -3 110.118 4.28203   1
   6   4   3 106.017 4.69327   3
  -7  -4  -3 290.591 7.04241   1
   7   4   3 293.199 7.54720   3
  -8  -4  -3 40.7932 3.36935   1
   8   4   3 36.3476 3.55129   3
  -9  -4  -3 36.8964 3.49607   1
   9   4   3 31.6804 3.77409   3
 -10  -4  -3 14.4551 2.77373   1
  10   4   3 11.2635 3.16928   3
  11   4   3 7.85615 3.30276   3
  13  -5  -3 10.1969 2.67632   1
 -13   5   3 12.1091 2.93080   2
  12  -5  -3 8.87788 2.54242   1
 -12   5   3 15.0483 2.90212   2
  11  -5  -3 3.43483 2.03913   1
 -11   5   3 -1.7420 1.88324   2
  10  -5  -3 56.7200 3.77113   1
 -10   5   3 58.5818 3.92845   2
   9  -5  -3 -0.1630 1.62167   1
  -9   5   3 -1.4358 1.60898   2
   8  -5  -3 6.80752 1.94482   1
  -8   5   3 9.43345 2.06427   2
   7  -5  -3 3.67499 1.66175   1
  -7   5   3 2.32971 1.81417   2
   6  -5  -3 247.107 5.71884   1
  -6   5   3 248.353 5.95944   2
   5  -5  -3 507.289 8.53437   1
  -5   5   3 503.197 8.72543   2
   4  -5  -3 13.4897 1.69193   1
  -4   5   3 12.4014 1.71990   2
   3  -5  -3 3.56038 1.25354   1
  -3   5   3 1.45459 1.28209   2
   2  -5  -3 8.68780 1.49800   1
  -2   5   3 9.71418 0.83723   3
  -2   5   3 7.93532 1.34495   2
   1  -5  -3 25.8154 2.06168   1
  -1   5   3 25.4730 1.99386   2
  -1   5   3 24.5703 1.55804   3
   0  -5  -3 2.73909 1.33514   1
   0   5   3 4.29526 1.09589   3
   0   5   3 3.37232 1.08512   2
  -1  -5  -3 265.025 5.51872   1
   1   5   3 264.616 5.17413   3
   1   5   3 266.017 4.70462   2
  -2  -5  -3 146.621 4.19521   1
   2   5   3 137.390 4.05278   3
   2   5   3 142.121 3.29118   2
  -3  -5  -3 269.558 4.73123   2
  -3  -5  -3 260.152 5.86324   1
   3   5   3 268.198 5.90796   3
  -4  -5  -3 143.235 4.62023   1
  -4  -5  -3 143.079 3.33672   2
   4   5   3 146.088 4.68787   3
  -5  -5  -3 591.162 10.2440   1
   5   5   3 609.277 10.8502   3
  -6  -5  -3 18.2914 2.43558   1
   6   5   3 19.3682 2.75729   3
  -7  -5  -3 36.6929 3.17738   1
   7   5   3 38.7358 3.63795   3
  -8  -5  -3 16.2886 2.56149   1
   8   5   3 12.7509 2.96860   3
  -9  -5  -3 19.5781 2.84136   1
   9   5   3 19.7856 3.34412   3
  10   5   3 94.2652 5.78098   3
  13  -6  -3 11.4542 3.01217   1
 -13   6   3 15.5955 2.95061   2
  12  -6  -3 -2.3918 1.80932   1
 -12   6   3 3.63911 2.41197   2
  11  -6  -3 17.2339 2.81387   1
 -11   6   3 20.5022 2.91184   2
  10  -6  -3 2.10088 1.85368   1
 -10   6   3 3.13948 1.97970   2
   9  -6  -3 40.6860 3.38641   1
  -9   6   3 39.5344 3.24683   2
  -8   6   3 349.025 7.93540   2
   7  -6  -3 69.3788 3.69314   1
  -7   6   3 69.2064 3.62889   2
   6  -6  -3 342.130 7.21628   1
  -6   6   3 329.766 7.23796   2
   5  -6  -3 1.51625 1.48328   1
  -5   6   3 3.05909 1.72726   2
   4  -6  -3 223.475 5.31358   1
  -4   6   3 225.175 5.47302   2
   3  -6  -3 780.553 11.4995   1
  -3   6   3 771.827 11.3802   2
   2  -6  -3 736.320 10.7270   1
  -2   6   3 704.816 8.63021   3
  -2   6   3 698.462 10.4588   2
   1  -6  -3 733.956 10.8006   1
  -1   6   3 723.483 9.36573   3
  -1   6   3 723.260 10.4093   2
   0  -6  -3 0.61143 1.51194   1
   0   6   3 1.34486 1.16798   3
   0   6   3 1.89878 1.16125   2
  -1  -6  -3 1.73348 1.63243   1
   1   6   3 0.60805 1.25745   3
   1   6   3 3.09925 1.21505   2
  -2  -6  -3 264.038 6.00368   1
   2   6   3 247.497 4.88604   2
   2   6   3 251.842 5.62854   3
  -3  -6  -3 95.5951 4.05524   1
  -3  -6  -3 101.068 2.98036   2
   3   6   3 105.392 4.07328   3
  -4  -6  -3 1.14918 1.54222   1
  -4  -6  -3 -1.7662 0.90200   2
   4   6   3 3.92112 1.95296   3
  -5  -6  -3 6.06644 1.93629   1
   5   6   3 7.25076 2.05894   3
  -6  -6  -3 6.57840 1.94410   1
   6   6   3 6.27495 2.39333   3
  -7  -6  -3 3.29534 1.92299   1
   7   6   3 2.55606 2.31150   3
  -8  -6  -3 9.18796 2.35903   1
   8   6   3 10.1186 3.02885   3
  -9  -6  -3 34.5894 3.46886   1
   9   6   3 25.2548 3.73610   3
  10   6   3 2.73168 3.01821   3
  13  -7  -3 8.87240 2.81217   1
 -13   7   3 9.66712 2.69114   2
  12  -7  -3 73.2685 4.65724   1
 -12   7   3 71.3227 4.60897   2
  11  -7  -3 5.42508 2.34146   1
 -11   7   3 3.27751 2.28125   2
  10  -7  -3 17.6449 2.71508   1
 -10   7   3 27.3188 3.06734   2
   9  -7  -3 14.9401 2.61073   1
  -9   7   3 8.58290 2.46313   2
   8  -7  -3 137.406 5.20264   1
  -8   7   3 131.718 4.98905   2
   7  -7  -3 96.8005 4.13003   1
  -7   7   3 96.3904 4.18787   2
   6  -7  -3 23.3091 2.47980   1
  -6   7   3 26.6286 2.64139   2
   5  -7  -3 460.442 8.64638   1
  -5   7   3 441.585 8.53028   2
   4  -7  -3 80.7087 3.65021   1
  -4   7   3 84.8722 3.60604   2
   3  -7  -3 43.1559 3.24261   1
  -3   7   3 44.6989 1.17497   3
  -3   7   3 45.4252 2.99140   2
   2  -7  -3 7.53137 1.90253   1
  -2   7   3 7.08453 1.63230   2
  -2   7   3 6.42958 0.99496   3
   1  -7  -3 409.250 7.68437   1
  -1   7   3 417.602 7.39958   2
  -1   7   3 415.822 6.28169   3
   0  -7  -3 199.551 5.11894   1
   0   7   3 205.049 4.76518   2
   0   7   3 199.772 4.37638   3
  -1  -7  -3 96.9990 3.85124   1
   1   7   3 102.731 3.34588   2
   1   7   3 103.059 3.52078   3
  -2  -7  -3 86.4353 3.77322   1
   2   7   3 88.9593 3.69561   3
   2   7   3 94.9348 3.23897   2
  -3  -7  -3 245.311 6.03115   1
  -3  -7  -3 265.714 5.24044   2
   3   7   3 247.873 6.19913   3
  -4  -7  -3 37.7626 2.17792   2
  -4  -7  -3 36.6180 3.11135   1
   4   7   3 36.7384 3.07298   3
  -5  -7  -3 20.2563 2.57643   1
   5   7   3 21.6831 2.73811   3
  -6  -7  -3 6.41880 2.01439   1
   6   7   3 5.79478 2.45775   3
  -7  -7  -3 19.7145 2.62662   1
   7   7   3 18.6721 2.92469   3
  -8  -7  -3 0.00511 1.89862   1
   8   7   3 4.65737 2.86584   3
   9   7   3 -1.5405 2.26627   3
 -13   8   3 3.61659 2.36993   2
  12  -8  -3 16.0448 3.14295   1
 -12   8   3 22.3518 3.25485   2
  11  -8  -3 4.13479 2.41511   1
 -11   8   3 4.05870 2.36087   2
  10  -8  -3 139.864 5.91652   1
 -10   8   3 145.227 5.84962   2
   9  -8  -3 31.1858 3.29512   1
  -9   8   3 27.3933 3.16583   2
   8  -8  -3 9.41826 2.20992   1
  -8   8   3 9.07480 2.31476   2
   7  -8  -3 0.21634 1.80022   1
  -7   8   3 0.42760 1.74966   2
   6  -8  -3 564.543 10.3720   1
  -6   8   3 555.314 10.4577   2
   5  -8  -3 153.627 4.94252   1
  -5   8   3 148.869 4.86189   2
   4  -8  -3 1.62846 1.63154   1
  -4   8   3 -1.1846 1.43663   2
   3  -8  -3 94.1059 4.19008   1
  -3   8   3 99.2871 3.79756   2
   2  -8  -3 31.1074 2.83511   1
  -2   8   3 26.2851 2.46285   2
  -2   8   3 27.5829 1.79962   3
   1  -8  -3 50.3069 3.21871   1
  -1   8   3 55.7919 2.44353   3
  -1   8   3 53.3127 3.01195   2
   0  -8  -3 264.930 6.39539   1
   0   8   3 262.497 5.81389   2
   0   8   3 279.584 5.41554   3
  -1  -8  -3 3.01219 1.75641   1
   1   8   3 5.16274 1.51578   2
   1   8   3 5.66814 1.66117   3
  -2  -8  -3 19.4605 2.50569   1
   2   8   3 24.9730 2.41656   3
   2   8   3 22.0012 2.08521   2
  -3  -8  -3 36.3958 2.34707   2
  -3  -8  -3 33.3877 2.97332   1
   3   8   3 34.7905 2.96436   3
  -4  -8  -3 12.9445 2.28535   1
   4   8   3 12.6985 2.47849   3
  -5  -8  -3 54.5765 3.57482   1
   5   8   3 59.0681 4.09064   3
  -6  -8  -3 45.6791 3.43351   1
   6   8   3 36.5664 3.66299   3
  -7  -8  -3 5.98795 2.12128   1
   7   8   3 5.96660 2.67582   3
   8   8   3 3.89677 2.95606   3
   9   8   3 0.70638 2.50574   3
  12  -9  -3 22.3306 3.48956   1
 -12   9   3 28.1867 3.59161   2
  11  -9  -3 6.45871 2.75785   1
 -11   9   3 7.57032 2.67853   2
  10  -9  -3 255.937 7.94004   1
 -10   9   3 248.116 7.76410   2
   9  -9  -3 120.390 5.46200   1
  -9   9   3 123.264 5.42176   2
   8  -9  -3 152.920 5.69973   1
  -8   9   3 157.134 5.69528   2
   7  -9  -3 9.70905 2.24736   1
  -7   9   3 12.4839 2.46079   2
   6  -9  -3 250.167 6.72091   1
  -6   9   3 248.716 6.84107   2
   5  -9  -3 137.774 4.95637   1
  -5   9   3 137.535 4.89013   2
   4  -9  -3 29.7852 2.86968   1
  -4   9   3 25.6779 2.61549   2
   3  -9  -3 147.755 5.16491   1
  -3   9   3 150.158 4.93936   2
   2  -9  -3 3.03848 2.05373   1
  -2   9   3 5.00410 1.80397   2
   1  -9  -3 4.95007 1.98142   1
  -1   9   3 8.16043 1.42186   3
  -1   9   3 9.16896 1.87906   2
   0  -9  -3 140.264 4.96943   1
   0   9   3 135.446 4.38882   2
   0   9   3 132.399 3.83057   3
  -1  -9  -3 46.7789 3.53707   1
   1   9   3 42.0287 2.79006   3
   1   9   3 41.7202 2.77076   2
  -2  -9  -3 24.6082 2.80537   1
   2   9   3 27.0297 2.40514   2
   2   9   3 24.9033 2.53917   3
  -3  -9  -3 5.75141 2.13903   1
  -3  -9  -3 8.31841 1.65150   2
   3   9   3 5.86565 2.06578   3
  -4  -9  -3 4.82422 2.02653   1
   4   9   3 3.81605 2.11958   3
  -5  -9  -3 27.3100 2.94045   1
   5   9   3 19.5730 2.99262   3
  -6  -9  -3 21.1431 2.81242   1
   6   9   3 21.1380 3.25965   3
   7   9   3 14.4138 3.06818   3
   8   9   3 43.0184 4.35183   3
 -12  10   3 18.0826 3.28301   2
  11 -10  -3 -5.7525 2.07465   1
 -11  10   3 -2.0762 2.23617   2
  10 -10  -3 61.4246 4.47667   1
 -10  10   3 64.5938 4.52412   2
   9 -10  -3 28.3755 3.58545   1
  -9  10   3 30.7638 3.54906   2
   8 -10  -3 110.583 5.11433   1
  -8  10   3 113.947 5.11684   2
   7 -10  -3 28.7701 3.16577   1
  -7  10   3 36.7207 3.44117   2
   6 -10  -3 -1.2608 1.84560   1
  -6  10   3 0.86870 1.78439   2
   5 -10  -3 36.4149 3.31851   1
  -5  10   3 33.9546 2.96706   2
   4 -10  -3 119.886 4.79558   1
  -4  10   3 110.656 4.49397   2
   3 -10  -3 90.5315 4.57631   1
  -3  10   3 108.152 4.48442   2
   2 -10  -3 89.1720 4.21268   1
  -2  10   3 90.4197 4.13803   2
   1 -10  -3 120.445 4.86508   1
  -1  10   3 118.674 4.49315   2
   0 -10  -3 54.5853 3.56787   1
   0  10   3 47.6034 2.74847   3
   0  10   3 46.5965 3.10484   2
  -1 -10  -3 30.7950 3.08438   1
   1  10   3 33.6687 2.76764   2
   1  10   3 34.6810 2.96652   3
  -2 -10  -3 260.921 6.97543   1
   2  10   3 269.626 6.42659   2
   2  10   3 279.741 6.61891   3
  -3 -10  -3 183.361 5.14804   2
  -3 -10  -3 176.337 5.83181   1
   3  10   3 186.375 5.68486   3
  -4 -10  -3 45.7448 3.63224   1
   4  10   3 49.5679 3.83425   3
  -5 -10  -3 11.5246 2.53550   1
   5  10   3 5.81544 2.44686   3
   6  10   3 15.3145 3.11345   3
   7  10   3 6.58545 2.99418   3
  11 -11  -3 7.92055 3.29085   1
 -11  11   3 15.4981 2.96218   2
  10 -11  -3 -0.8301 2.44384   1
 -10  11   3 5.59787 2.45987   2
   9 -11  -3 27.7786 3.69779   1
  -9  11   3 16.5164 3.06132   2
   8 -11  -3 35.0861 3.67734   1
  -8  11   3 38.2116 3.79830   2
   7 -11  -3 146.110 5.83900   1
  -7  11   3 149.573 5.88187   2
   6 -11  -3 5.35676 2.34993   1
  -6  11   3 4.86368 2.17533   2
   5 -11  -3 35.6174 3.54668   1
  -5  11   3 35.3439 3.17586   2
   4 -11  -3 57.4169 4.13835   1
  -4  11   3 55.2377 3.74594   2
   3 -11  -3 27.6958 3.19788   1
  -3  11   3 23.2048 2.73504   2
   2 -11  -3 145.702 5.38183   1
  -2  11   3 154.911 5.30403   2
   1 -11  -3 184.915 5.92540   1
  -1  11   3 185.634 5.68697   2
   0 -11  -3 374.183 8.62473   1
   0  11   3 381.029 8.27631   2
  -1 -11  -3 127.582 5.15322   1
   1  11   3 122.062 4.58782   2
   1  11   3 121.782 4.31018   3
  -2 -11  -3 43.3977 3.72911   1
   2  11   3 35.7867 2.96503   3
   2  11   3 41.3776 3.23661   2
  -3 -11  -3 -1.4993 1.94514   1
   3  11   3 -1.0628 1.94037   3
  -4 -11  -3 0.64224 2.05199   1
   4  11   3 0.94180 2.19290   3
   5  11   3 20.9466 3.22206   3
   6  11   3 2.18409 2.54821   3
   7  11   3 9.31922 3.06182   3
  10 -12  -3 136.380 6.58272   1
 -10  12   3 142.344 6.35639   2
   9 -12  -3 1.51500 2.73975   1
  -9  12   3 6.00164 2.46334   2
   8 -12  -3 30.8856 3.73285   1
  -8  12   3 32.6964 3.62675   2
   7 -12  -3 16.7404 3.08790   1
  -7  12   3 16.4122 2.81698   2
   6 -12  -3 29.1152 3.48935   1
  -6  12   3 32.7767 3.38569   2
   5 -12  -3 59.4002 4.16330   1
  -5  12   3 49.0308 3.93358   2
   4 -12  -3 39.7146 3.70945   1
  -4  12   3 39.0416 3.35362   2
   3 -12  -3 146.974 5.80318   1
  -3  12   3 145.132 5.48264   2
   2 -12  -3 21.7374 3.12196   1
  -2  12   3 25.3107 2.92774   2
   1 -12  -3 120.770 5.11690   1
  -1  12   3 128.910 5.05159   2
   0 -12  -3 156.222 5.68764   1
   0  12   3 157.578 5.51031   2
  -1 -12  -3 282.455 7.71605   1
   1  12   3 277.551 7.25852   2
  -2 -12  -3 167.523 6.11481   1
   2  12   3 173.525 5.61987   2
   2  12   3 173.977 5.58069   3
  -3 -12  -3 23.5851 3.10802   1
   3  12   3 18.6977 2.78848   3
   4  12   3 0.02655 2.27245   3
   5  12   3 -3.2095 2.30838   3
   6  12   3 16.9953 3.31864   3
   9 -13  -3 13.9015 3.19610   1
  -9  13   3 14.2216 3.12025   2
   8 -13  -3 4.84210 2.79898   1
  -8  13   3 0.84422 2.04310   2
   7 -13  -3 24.2137 3.50351   1
  -7  13   3 22.5944 3.20460   2
   6 -13  -3 -0.2422 2.39433   1
  -6  13   3 3.60923 2.42567   2
   5 -13  -3 66.3416 4.53866   1
  -5  13   3 71.4318 4.59978   2
   4 -13  -3 19.6613 3.34020   1
  -4  13   3 14.9519 2.68838   2
   3 -13  -3 107.899 5.31261   1
  -3  13   3 120.327 5.39883   2
   2 -13  -3 202.432 6.95222   1
  -2  13   3 193.132 6.51720   2
   1 -13  -3 1.81107 2.33764   1
  -1  13   3 3.59697 2.16108   2
   0 -13  -3 65.4480 4.56910   1
   0  13   3 54.4711 3.87171   2
  -1 -13  -3 3.07816 2.46779   1
   1  13   3 1.29558 1.96055   2
  -2 -13  -3 20.1851 3.08882   1
   4  13   3 87.1433 5.08897   3
   5  13   3 8.95032 2.95368   3
   8 -14  -3 -3.2510 2.57227   1
  -8  14   3 -4.5624 1.87220   2
   7 -14  -3 -4.3338 2.50948   1
  -7  14   3 0.67410 2.11820   2
   6 -14  -3 12.9183 3.27469   1
  -6  14   3 7.29208 2.71502   2
   5 -14  -3 127.403 6.31167   1
  -5  14   3 141.899 6.12368   2
   4 -14  -3 16.0833 3.27614   1
  -4  14   3 22.6464 3.30188   2
   3 -14  -3 39.2451 4.04188   1
  -3  14   3 46.4428 3.77986   2
   2 -14  -3 7.36673 2.93947   1
  -2  14   3 -0.7906 2.06692   2
   1 -14  -3 14.4449 3.29341   1
  -1  14   3 14.4656 2.77901   2
   0 -14  -3 128.310 6.00411   1
   0  14   3 127.859 5.50581   2
  -1 -14  -3 0.50093 2.35367   1
   1  14   3 1.47059 2.10296   2
   7 -15  -3 -0.5076 2.98100   1
   6 -15  -3 1.11604 3.04904   1
  -6  15   3 -1.4419 2.09446   2
   5 -15  -3 17.8858 3.66593   1
  -5  15   3 14.0126 2.96352   2
   4 -15  -3 72.3397 5.44193   1
  -4  15   3 74.3602 4.89346   2
   3 -15  -3 46.8235 4.57225   1
  -3  15   3 37.9240 3.95815   2
   2 -15  -3 14.9371 3.42304   1
  -2  15   3 13.6512 2.96885   2
   1 -15  -3 21.5344 3.53796   1
  -1  15   3 21.8006 3.28538   2
   0 -15  -3 5.01327 2.80939   1
   0  15   3 4.67018 2.51690   2
   5 -16  -3 9.62593 3.50942   1
   4 -16  -3 66.4188 5.03417   1
  -4  16   3 51.3322 4.61465   2
   3 -16  -3 1.43516 2.95318   1
  -3  16   3 4.24654 2.60876   2
   2 -16  -3 -3.5633 2.67649   1
  -2  16   3 -0.1849 2.21804   2
   1 -16  -3 8.72507 3.06590   1
  -1  16   3 1.56512 2.47234   2
  -4 -17   4 3.52191 2.45821   2
  -2 -17   4 7.08216 2.59569   2
  -1 -17   4 50.4532 4.40997   2
   0  17  -4 36.7620 4.19664   2
  -1  17  -4 14.3197 3.12143   2
  -2  17  -4 157.093 6.66505   2
  -3  17  -4 115.933 5.97097   2
  -4  17  -4 55.5374 4.58524   2
   4 -17   4 46.0340 4.38277   1
  -5  17  -4 -4.7197 2.00338   2
   5 -17   4 -8.5742 2.27171   1
   5  16  -4 20.4569 2.91424   3
  -5 -16   4 24.8635 3.37143   2
  -4 -16   4 14.3507 2.98723   2
  -3 -16   4 27.0072 3.42068   2
  -2 -16   4 150.791 6.31948   2
  -1 -16   4 55.5370 4.45354   2
   0  16  -4 45.1811 3.97356   2
  -1  16  -4 2.74858 2.40102   2
  -2  16  -4 128.518 5.85111   2
  -3  16  -4 5.88515 2.40552   2
   3 -16   4 0.85018 2.45261   1
  -4  16  -4 110.115 5.54873   2
   4 -16   4 111.356 5.48707   1
  -5  16  -4 154.189 6.56639   2
   5 -16   4 149.596 6.28645   1
  -6  16  -4 10.3339 2.84655   2
   6 -16   4 7.18137 2.99069   1
  -7  16  -4 -1.6721 2.02258   2
   7 -16   4 0.64171 2.70929   1
   6  15  -4 2.88834 2.19432   3
  -6 -15   4 1.15851 2.31469   2
   5  15  -4 5.42220 2.27686   3
  -5 -15   4 4.22220 2.30339   2
   4  15  -4 9.11863 2.29104   3
  -4 -15   4 4.81694 2.38742   2
   3  15  -4 3.56438 1.86058   3
  -3 -15   4 1.16496 1.99073   2
  -2 -15   4 30.5840 3.45018   2
   1  15  -4 6.40069 2.50099   2
   0  15  -4 64.6609 4.48592   2
  -1  15  -4 92.4061 4.85374   2
  -2  15  -4 -3.0658 1.78915   2
   2 -15   4 0.52350 2.17717   1
  -3  15  -4 19.8764 2.99338   2
   3 -15   4 16.8640 2.94680   1
  -4  15  -4 4.91016 2.53553   2
   4 -15   4 8.33440 2.48635   1
  -5  15  -4 14.3575 2.88707   2
   5 -15   4 9.27017 2.85802   1
  -6  15  -4 12.2484 2.84448   2
   6 -15   4 4.57475 2.49404   1
  -7  15  -4 57.9638 4.47934   2
   7 -15   4 57.7501 4.69406   1
  -8  15  -4 13.9133 2.89739   2
   8 -15   4 8.13745 3.15811   1
   7  14  -4 30.9476 3.51397   3
  -7 -14   4 33.4690 3.69919   2
   6  14  -4 17.0169 2.78963   3
  -6 -14   4 15.0286 2.80431   2
   5  14  -4 52.3700 3.86615   3
  -5 -14   4 56.6737 4.07659   2
   4  14  -4 80.6304 4.17185   3
  -4 -14   4 75.4306 4.49405   2
   3  14  -4 107.261 4.34825   3
  -3 -14   4 112.545 5.21094   2
   2  14  -4 3.54789 1.62635   3
  -2 -14   4 1.46464 2.03912   2
   1  14  -4 2.69981 2.11326   2
   1  14  -4 -1.0227 1.36974   3
   0  14  -4 2.69828 2.09945   2
  -1  14  -4 72.2030 4.38140   2
   1 -14   4 69.8929 3.81423   1
  -2  14  -4 113.713 5.18583   2
   2 -14   4 116.362 4.69957   1
  -3  14  -4 5.50171 2.10008   2
   3 -14   4 -0.3417 1.99355   1
  -4  14  -4 38.3144 3.67568   2
   4 -14   4 40.8286 3.39334   1
  -5  14  -4 1.40599 2.09972   2
   5 -14   4 -2.0085 2.08416   1
  -6  14  -4 23.5178 3.17942   2
   6 -14   4 23.7581 3.39041   1
  -7  14  -4 64.2223 4.31712   2
   7 -14   4 58.9615 4.36679   1
  -8  14  -4 99.6474 5.34869   2
   8 -14   4 89.4042 5.29770   1
  -9  14  -4 89.4324 5.00058   2
  -8 -13   4 -1.8059 2.07517   2
   7  13  -4 2.24969 2.20563   3
  -7 -13   4 -5.8015 1.62793   2
   6  13  -4 -1.4219 1.93493   3
  -6 -13   4 3.10503 2.08222   2
   5  13  -4 29.5076 3.03742   3
  -5 -13   4 23.0916 2.97938   2
   4  13  -4 127.064 4.66924   3
  -4 -13   4 133.957 5.38206   2
   3  13  -4 61.8326 3.44541   3
  -3 -13   4 66.5927 3.88018   2
   2  13  -4 176.477 4.97144   3
  -2 -13   4 175.080 6.01129   2
   1  13  -4 22.2912 2.87516   2
   1  13  -4 23.0302 2.16994   3
   0  13  -4 78.0889 4.12442   2
   0  13  -4 76.0671 3.20303   3
   0 -13   4 76.7169 3.74050   1
  -1  13  -4 82.0951 4.42388   2
   1 -13   4 86.8024 3.85028   1
  -2  13  -4 64.0773 4.13640   2
   2 -13   4 67.7051 3.70014   1
  -3  13  -4 124.013 5.01292   2
   3 -13   4 119.307 4.54384   1
  -4  13  -4 9.31696 2.21219   2
   4 -13   4 3.09169 2.12147   1
  -5  13  -4 90.0012 4.57863   2
   5 -13   4 83.7847 4.50501   1
  -6  13  -4 136.476 5.54295   2
   6 -13   4 132.703 5.50634   1
  -7  13  -4 -0.8307 1.96573   2
   7 -13   4 -0.6615 2.16613   1
  -8  13  -4 15.4452 2.78280   2
   8 -13   4 13.3557 3.10072   1
  -9  13  -4 49.3054 3.97224   2
   9 -13   4 46.6108 4.63032   1
   9  12  -4 79.1894 4.76971   3
   8  12  -4 14.0463 2.73266   3
  -8 -12   4 4.29437 2.38982   2
   7  12  -4 22.6888 3.01312   3
  -7 -12   4 26.3279 3.08883   2
   6  12  -4 8.98928 2.35082   3
  -6 -12   4 10.4358 2.36089   2
   5  12  -4 90.3701 4.10852   3
  -5 -12   4 87.6737 4.34429   2
   4  12  -4 155.314 4.95413   3
  -4 -12   4 165.140 5.52466   2
   3  12  -4 5.23229 1.59486   3
  -3 -12   4 7.94308 2.08995   2
   2  12  -4 3.00124 1.54648   3
  -2 -12   4 7.55025 2.09300   2
   1  12  -4 77.9656 3.23579   3
   1  12  -4 66.4013 3.97519   2
  -1 -12   4 78.6862 3.36821   1
   0  12  -4 -0.0722 1.18977   3
   0  12  -4 2.58409 1.86631   2
   0 -12   4 1.08395 1.60119   1
  -1  12  -4 32.1406 2.25097   3
  -1  12  -4 30.0875 3.03710   2
   1 -12   4 26.1949 2.47908   1
  -2  12  -4 66.2933 3.90489   2
   2 -12   4 61.7034 3.41565   1
  -3  12  -4 18.3733 2.45931   2
   3 -12   4 16.5868 2.38612   1
  -4  12  -4 -2.0696 1.55303   2
   4 -12   4 4.86451 1.85865   1
  -5  12  -4 96.1613 4.39138   2
   5 -12   4 92.4839 4.58300   1
  -6  12  -4 10.1877 2.15690   2
   6 -12   4 6.97035 2.38006   1
  -7  12  -4 27.2981 3.10415   2
   7 -12   4 25.9548 3.36297   1
  -8  12  -4 19.2221 2.86335   2
   8 -12   4 20.2653 3.22775   1
  -9  12  -4 3.17739 2.16143   2
   9 -12   4 1.75704 2.47848   1
  10 -12   4 38.0285 4.47058   1
  10  11  -4 2.65228 2.57686   3
   9  11  -4 94.4235 5.17846   3
  -9 -11   4 88.8606 4.72493   2
   8  11  -4 162.885 6.18381   3
  -8 -11   4 173.552 6.16140   2
   7  11  -4 28.1194 3.02584   3
  -7 -11   4 30.1439 3.13595   2
   6  11  -4 -0.1404 1.75441   3
  -6 -11   4 1.69330 1.83521   2
   5  11  -4 35.1571 3.01154   3
  -5 -11   4 40.4972 3.24270   2
   4  11  -4 100.145 4.12859   3
  -4 -11   4 97.5659 4.33927   2
   3  11  -4 57.4542 3.23733   3
  -3 -11   4 54.5197 3.56851   2
   2  11  -4 8.18972 1.72546   3
  -2 -11   4 5.79124 1.94625   2
  -2 -11   4 8.13549 1.58694   1
   1  11  -4 23.5878 2.06977   3
   1  11  -4 23.0805 2.62514   2
  -1 -11   4 21.7950 2.06643   1
   0  11  -4 146.283 5.08524   2
   0  11  -4 146.679 3.94074   3
   0 -11   4 143.085 4.06194   1
  -1  11  -4 25.8168 2.62339   2
  -1  11  -4 32.0164 2.20510   3
   1 -11   4 29.5897 2.60716   1
  -2  11  -4 20.9191 2.45441   2
  -2  11  -4 26.1916 1.94082   3
   2 -11   4 19.2396 2.22868   1
  -3  11  -4 44.7212 3.29487   2
   3 -11   4 48.4873 3.17918   1
  -4  11  -4 321.364 7.48789   2
   4 -11   4 305.268 7.12842   1
  -5  11  -4 59.4659 3.62215   2
   5 -11   4 55.7664 3.49054   1
  -6  11  -4 129.910 4.90562   2
   6 -11   4 122.847 5.17196   1
  -7  11  -4 3.46192 2.00845   2
   7 -11   4 2.66882 1.99992   1
  -8  11  -4 5.12360 2.15322   2
   8 -11   4 2.24579 2.32871   1
   9 -11   4 5.79715 2.64093   1
  10 -11   4 22.8448 3.57235   1
  10  10  -4 2.90836 2.49338   3
   9  10  -4 2.95285 2.13500   3
  -9 -10   4 -3.7970 1.93312   2
   8  10  -4 -0.9420 1.84727   3
  -8 -10   4 0.30418 1.94889   2
   7  10  -4 12.6695 2.40257   3
  -7 -10   4 11.9499 2.30938   2
   6  10  -4 1.84662 1.85991   3
  -6 -10   4 2.55434 1.78946   2
   5  10  -4 13.9437 2.09912   3
  -5 -10   4 20.1096 2.51704   2
   4  10  -4 219.899 5.66560   3
  -4 -10   4 215.784 5.88564   2
   3  10  -4 275.800 6.07666   3
  -3 -10   4 268.926 6.56005   2
  -3 -10   4 281.918 4.92361   1
   2  10  -4 13.1565 1.85083   3
  -2 -10   4 14.6577 1.59816   1
  -2 -10   4 13.3240 2.20047   2
   1  10  -4 327.991 6.18298   3
   1  10  -4 331.251 7.28284   2
  -1 -10   4 331.721 5.84995   1
   0  10  -4 464.480 7.45803   3
   0  10  -4 463.428 8.76143   2
   0 -10   4 472.538 7.64116   1
  -1  10  -4 400.814 8.05915   2
  -1  10  -4 390.888 6.48622   3
   1 -10   4 381.196 6.99532   1
  -2  10  -4 40.3599 2.16765   3
  -2  10  -4 37.3082 2.75808   2
   2 -10   4 41.8861 2.79950   1
  -3  10  -4 171.347 5.15287   2
  -3  10  -4 173.212 3.85221   3
   3 -10   4 174.035 4.93521   1
  -4  10  -4 7.87293 1.96365   2
   4 -10   4 7.69674 1.91426   1
   4 -10   4 9.49460 1.22530   3
  -5  10  -4 0.28274 1.54353   2
   5 -10   4 -2.4251 1.45036   1
  -6  10  -4 1.34433 1.68576   2
   6 -10   4 4.09810 1.90001   1
  -7  10  -4 17.3799 2.41597   2
   7 -10   4 15.6683 2.60976   1
  -8  10  -4 2.69326 1.80547   2
   8 -10   4 3.45223 2.29355   1
   9 -10   4 25.4700 3.38086   1
  10 -10   4 2.72582 2.50503   1
  11   9  -4 31.4856 3.75183   3
  10   9  -4 41.8896 3.97237   3
 -10  -9   4 43.1171 3.79613   2
   9   9  -4 173.423 6.12403   3
  -9  -9   4 177.560 6.04231   2
   8   9  -4 3.50792 1.98582   3
  -8  -9   4 5.75400 2.02476   2
   7   9  -4 134.423 5.09983   3
  -7  -9   4 140.621 5.01613   2
   6   9  -4 20.1446 2.55684   3
  -6  -9   4 16.7010 2.33446   2
   5   9  -4 13.7164 2.07312   3
  -5  -9   4 16.9756 2.28339   2
   4   9  -4 35.4186 2.91968   3
  -4  -9   4 36.4628 2.71923   2
   3   9  -4 410.535 7.51690   3
  -3  -9   4 405.283 7.94020   2
  -3  -9   4 424.766 6.09714   1
   2   9  -4 1172.18 15.4695   3
  -2  -9   4 1207.10 16.6508   2
  -2  -9   4 1169.46 14.1705   1
   1   9  -4 2.22450 1.26338   3
   1   9  -4 4.93987 1.70022   2
  -1  -9   4 6.37824 1.30096   1
   0   9  -4 277.731 5.17569   3
   0   9  -4 273.574 6.08400   2
   0  -9   4 276.128 5.17349   1
  -1   9  -4 0.10245 1.42538   2
  -1   9  -4 1.25440 1.00616   3
   1  -9   4 1.33614 1.22699   1
  -2   9  -4 261.192 5.90997   2
  -2   9  -4 264.086 4.83008   3
   2  -9   4 264.059 5.62177   1
  -3   9  -4 226.758 5.64190   2
  -3   9  -4 231.209 4.43067   3
   3  -9   4 232.455 5.52967   1
  -4   9  -4 169.099 4.89296   2
   4  -9   4 161.253 3.59643   3
   4  -9   4 166.539 4.98003   1
  -5   9  -4 128.345 4.37714   2
   5  -9   4 118.918 3.22096   3
   5  -9   4 120.771 4.47786   1
  -6   9  -4 12.4685 2.07600   2
   6  -9   4 12.3661 2.20530   1
  -7   9  -4 4.44811 1.79141   2
   7  -9   4 2.80027 1.88826   1
  -8   9  -4 24.3470 2.63846   2
   8  -9   4 22.8917 3.07052   1
   9  -9   4 37.7063 3.76001   1
  10  -9   4 60.9076 4.45356   1
  11  -9   4 41.5089 4.40887   1
  11   8  -4 22.1370 3.27624   3
  10   8  -4 -2.6247 1.89155   3
 -10  -8   4 -3.0825 1.99101   2
   9   8  -4 122.493 5.21256   3
  -9  -8   4 112.626 4.78891   2
   8   8  -4 3.87305 1.94961   3
  -8  -8   4 4.53291 1.94336   2
   7   8  -4 3.33532 1.80793   3
  -7  -8   4 2.06066 1.67095   2
   6   8  -4 27.0491 2.59193   3
  -6  -8   4 28.3231 2.60633   2
   5   8  -4 517.118 9.17463   3
  -5  -8   4 520.697 9.36830   2
   4   8  -4 45.9949 3.01239   3
  -4  -8   4 48.3522 1.73671   1
  -4  -8   4 46.4919 2.97680   2
   3   8  -4 163.966 4.26639   3
  -3  -8   4 159.267 3.04736   1
  -3  -8   4 163.854 4.64350   2
   2   8  -4 57.1480 2.77774   3
  -2  -8   4 61.6792 2.14486   1
  -2  -8   4 59.7256 2.99617   2
   1   8  -4 735.473 10.2524   3
   1   8  -4 738.947 11.1280   2
  -1  -8   4 754.770 9.60418   1
   0   8  -4 487.958 8.31604   2
   0   8  -4 486.741 7.28601   3
   0  -8   4 491.161 7.20630   1
  -1   8  -4 169.902 3.66846   3
  -1   8  -4 162.085 4.33525   2
   1  -8   4 167.334 3.93381   1
  -2   8  -4 555.571 7.89234   3
  -2   8  -4 561.867 9.08531   2
   2  -8   4 557.266 8.72721   1
  -3   8  -4 52.6179 2.29681   3
  -3   8  -4 51.7293 2.85751   2
   3  -8   4 52.3976 2.72377   1
  -4   8  -4 2.30331 1.53061   1
  -4   8  -4 -1.3543 1.34208   2
   4  -8   4 0.41511 0.85000   3
  -5   8  -4 707.910 11.6642   1
  -5   8  -4 695.065 11.0121   2
   5  -8   4 710.434 9.87787   3
  -6   8  -4 25.0962 2.69616   1
  -6   8  -4 28.1167 2.51143   2
   6  -8   4 29.1299 2.10688   3
  -7   8  -4 92.4638 3.87876   2
  -7   8  -4 79.4446 4.16795   1
  -8   8  -4 37.4182 3.00827   2
  -8   8  -4 32.8469 3.44671   1
  -9   8  -4 -1.2203 2.33117   1
 -10   8  -4 38.3184 4.00428   1
  10  -8   4 46.7012 3.94475   1
  11  -8   4 21.2800 3.37555   1
  12   7  -4 21.9714 3.46222   3
  11   7  -4 26.0609 3.34881   3
  10   7  -4 80.2436 4.63635   3
 -10  -7   4 85.3036 4.48934   2
   9   7  -4 4.08144 2.14822   3
  -9  -7   4 5.60348 2.17404   2
   8   7  -4 17.8069 2.51083   3
  -8  -7   4 21.1286 2.52864   2
   7   7  -4 23.7769 2.64907   3
  -7  -7   4 22.9711 2.49394   2
   6   7  -4 0.06515 1.64963   3
  -6  -7   4 2.10083 1.58378   2
   5   7  -4 107.170 4.01711   3
  -5  -7   4 109.871 2.15200   1
  -5  -7   4 106.585 3.77631   2
   4   7  -4 86.2014 3.32079   3
  -4  -7   4 87.9530 3.48653   2
  -4  -7   4 91.3516 1.86429   1
   3   7  -4 3.46066 1.33037   3
  -3  -7   4 4.73708 0.77241   1
  -3  -7   4 4.74485 1.28052   2
   2   7  -4 11.4961 1.41911   3
  -2  -7   4 7.57751 1.35349   2
  -2  -7   4 8.88578 0.92593   1
   1   7  -4 243.960 4.69592   3
   1   7  -4 247.651 5.26631   2
  -1  -7   4 254.252 4.09983   1
   0   7  -4 28.3345 1.87551   3
   0   7  -4 29.7257 2.22519   2
   0  -7   4 30.4832 1.78472   1
  -1   7  -4 836.402 10.7391   3
  -1   7  -4 840.648 11.6506   2
   1  -7   4 830.962 11.0328   1
  -2   7  -4 34.1496 2.11939   1
  -2   7  -4 33.4197 1.96307   3
  -2   7  -4 31.3501 2.07167   2
  -3   7  -4 63.7926 2.34895   3
  -3   7  -4 69.7540 3.11264   1
  -3   7  -4 64.7004 2.80986   2
  -4   7  -4 59.6449 3.07339   1
  -4   7  -4 54.1874 2.73905   2
   4  -7   4 58.5695 2.26954   3
  -5   7  -4 287.339 6.00815   2
  -5   7  -4 291.678 6.64139   1
   5  -7   4 296.060 5.44044   3
  -6   7  -4 610.634 10.8992   1
  -6   7  -4 590.587 9.64859   2
   6  -7   4 596.883 9.13037   3
  -7   7  -4 395.308 7.58918   2
  -7   7  -4 393.425 8.84358   1
   7  -7   4 392.250 7.26051   3
  -8   7  -4 1.45795 1.50759   2
  -8   7  -4 4.96697 2.19238   1
  -9   7  -4 5.71802 2.32536   1
 -10   7  -4 126.864 5.99357   1
 -11   7  -4 21.6628 3.59374   1
  12   6  -4 19.0247 3.12467   3
  11   6  -4 3.60319 2.20354   3
 -11  -6   4 4.12681 2.36074   2
  10   6  -4 0.95968 2.09274   3
 -10  -6   4 1.50549 2.01325   2
   9   6  -4 169.177 5.73019   3
  -9  -6   4 168.836 5.66630   2
   8   6  -4 5.02374 1.96325   3
  -8  -6   4 6.25306 1.93358   2
   7   6  -4 92.4825 3.91621   3
  -7  -6   4 95.1409 3.89175   2
   6   6  -4 23.4561 2.33578   3
  -6  -6   4 22.4537 1.48402   1
  -6  -6   4 23.5478 2.32834   2
   5   6  -4 -0.3323 1.31402   3
  -5  -6   4 -0.0305 0.62452   1
  -5  -6   4 -1.6635 1.04942   2
   4   6  -4 154.331 4.08294   3
  -4  -6   4 155.152 4.22941   2
   3   6  -4 5.20426 1.24357   3
  -3  -6   4 5.85965 1.20836   2
   2   6  -4 76.2979 2.74522   3
  -2  -6   4 77.0159 1.65441   1
  -2  -6   4 68.5000 2.64708   2
   1   6  -4 7.02578 1.32896   2
   1   6  -4 8.58218 1.19243   3
  -1  -6   4 8.76585 0.87474   1
   0   6  -4 1062.21 13.0045   3
   0   6  -4 1056.81 13.6188   2
   0  -6   4 1058.21 12.6978   1
  -1   6  -4 184.671 3.76726   1
  -1   6  -4 183.750 4.06592   2
  -1   6  -4 179.407 3.58288   3
  -2   6  -4 44.4992 2.19897   2
  -2   6  -4 48.7418 2.39040   1
  -2   6  -4 45.2106 1.98828   3
  -3   6  -4 40.2155 2.37871   1
  -3   6  -4 44.9795 2.29440   2
   3  -6   4 43.6405 1.94689   3
  -4   6  -4 2.50301 1.17385   2
  -4   6  -4 2.81012 1.42150   1
   4  -6   4 2.57633 0.92346   3
  -5   6  -4 8.22761 1.53297   2
  -5   6  -4 5.64134 1.71499   1
   5  -6   4 7.12080 1.33348   3
  -6   6  -4 132.629 3.82544   2
  -6   6  -4 136.682 4.90573   1
   6  -6   4 138.876 3.98090   3
  -7   6  -4 615.134 9.62521   2
  -7   6  -4 599.501 11.1655   1
   7  -6   4 616.913 9.94212   3
  -8   6  -4 112.667 5.03158   1
   8  -6   4 119.171 4.22773   3
  -9   6  -4 0.28836 1.95282   1
   9  -6   4 -0.5879 1.91067   3
 -10   6  -4 20.5216 3.18258   1
 -11   6  -4 14.1278 3.19828   1
  13   5  -4 7.30841 2.68369   3
  12   5  -4 1.40475 2.30922   3
  11   5  -4 4.90881 2.31866   3
 -11  -5   4 -0.0883 2.04869   2
  10   5  -4 79.3767 4.35479   3
 -10  -5   4 83.3464 4.30482   2
   9   5  -4 105.058 4.38011   3
  -9  -5   4 106.316 4.49568   2
   8   5  -4 11.7894 2.20268   3
  -8  -5   4 10.9734 2.05977   2
   7   5  -4 85.6848 3.88108   3
  -7  -5   4 79.5821 2.43897   1
  -7  -5   4 82.1089 3.67208   2
   6   5  -4 64.4913 3.16285   3
  -6  -5   4 62.1255 1.98089   1
  -6  -5   4 66.3572 3.05241   2
   5   5  -4 96.9842 3.56145   3
  -5  -5   4 95.9853 3.31097   2
  -5  -5   4 94.3619 1.88867   1
   4   5  -4 81.2042 2.91438   3
  -4  -5   4 79.6227 2.99793   2
   3   5  -4 1104.09 13.8490   3
  -3  -5   4 1093.62 14.1767   2
   2   5  -4 12.6872 1.38512   3
  -2  -5   4 11.5310 1.31956   2
  -2  -5   4 14.1985 0.81273   1
  -2  -5   4 13.8521 0.75102   1
   1   5  -4 103.843 2.69175   3
  -1  -5   4 105.442 2.89823   2
  -1  -5   4 105.700 2.06985   1
   0   5  -4 2.30514 0.94558   2
   0   5  -4 0.44504 0.83923   3
   0   5  -4 1.79333 0.78654   1
  -1   5  -4 592.838 8.01775   1
  -1   5  -4 589.584 8.16156   2
  -1   5  -4 581.688 7.90689   3
  -2   5  -4 253.322 4.81545   1
  -2   5  -4 252.215 4.49975   2
  -2   5  -4 248.854 4.41791   3
  -3   5  -4 209.277 4.09116   2
  -3   5  -4 200.921 4.67140   1
   3  -5   4 209.486 4.02153   3
  -4   5  -4 144.782 4.19326   1
  -4   5  -4 145.084 3.52924   2
   4  -5   4 146.175 3.52682   3
  -5   5  -4 300.663 6.60421   1
  -5   5  -4 319.533 5.65954   2
   5  -5   4 306.094 5.78088   3
  -6   5  -4 11.8470 2.14500   1
  -6   5  -4 13.7826 1.58346   2
   6  -5   4 12.5815 1.77863   3
  -7   5  -4 42.9173 3.26687   1
  -7   5  -4 48.0113 2.51415   2
   7  -5   4 46.1968 2.89376   3
  -8   5  -4 94.9884 4.42814   1
   8  -5   4 102.531 4.25250   3
  -9   5  -4 69.8389 4.23552   1
   9  -5   4 74.0194 3.96689   3
 -10   5  -4 24.3441 3.26447   1
 -11   5  -4 26.8681 3.62629   1
 -12   5  -4 7.43628 2.85047   1
  13   4  -4 19.6603 3.15689   3
  12   4  -4 15.8483 2.85554   3
  11   4  -4 1.58900 2.11568   3
 -11  -4   4 -0.2270 1.97966   2
  10   4  -4 4.54007 2.08839   3
 -10  -4   4 2.54486 2.01584   2
   9   4  -4 1.82003 1.85631   3
  -9  -4   4 -0.3989 1.71437   2
   8   4  -4 67.5667 3.40874   3
  -8  -4   4 75.1989 3.72486   2
  -8  -4   4 67.8605 2.68453   1
   7   4  -4 32.6797 2.67617   3
  -7  -4   4 37.9884 2.03056   1
  -7  -4   4 41.8311 2.99694   2
   6   4  -4 449.680 7.80491   3
  -6  -4   4 440.539 6.06660   1
  -6  -4   4 434.150 7.79546   2
   5   4  -4 245.126 5.03358   3
  -5  -4   4 243.039 3.50657   1
  -5  -4   4 239.093 5.20944   2
   4   4  -4 347.663 5.87761   3
  -4  -4   4 340.366 6.06960   2
   3   4  -4 74.4995 2.53134   3
  -3  -4   4 77.1768 2.61359   2
   2   4  -4 9.48034 1.10078   3
  -2  -4   4 7.33413 1.09154   2
   1   4  -4 1158.56 13.7002   3
   1   4  -4 1147.55 12.7542   1
  -1  -4   4 1154.55 13.9401   2
   0   4  -4 136.271 2.61508   1
   0   4  -4 131.060 2.90478   2
   0   4  -4 134.963 2.93461   3
  -1   4  -4 231.048 4.17882   1
  -1   4  -4 242.508 4.07793   2
  -1   4  -4 241.641 4.15208   3
  -2   4  -4 14.4291 1.29241   2
  -2   4  -4 13.9198 1.40761   1
  -2   4  -4 13.7570 1.24157   3
   2  -4   4 13.6415 1.15545   3
  -3   4  -4 190.277 3.58194   2
  -3   4  -4 187.875 4.31418   1
   3  -4   4 190.899 3.81722   3
  -4   4  -4 617.769 8.33955   2
  -4   4  -4 620.888 9.66406   1
   4  -4   4 617.538 8.95565   3
  -5   4  -4 502.768 7.36180   2
  -5   4  -4 506.781 8.93890   1
   5  -4   4 499.508 8.10618   3
  -6   4  -4 51.5659 2.40754   2
  -6   4  -4 50.0442 3.13996   1
   6  -4   4 50.4192 2.82878   3
  -7   4  -4 17.8921 2.43981   1
   7  -4   4 14.0807 2.09566   3
  -8   4  -4 22.1942 2.71759   1
   8  -4   4 21.7538 2.54615   3
  -9   4  -4 6.03927 2.15353   1
   9  -4   4 3.48287 2.08478   3
 -10   4  -4 2.15655 2.33260   1
  10  -4   4 -0.8932 2.06192   3
 -11   4  -4 12.7467 2.95441   1
 -12   4  -4 0.54613 2.43220   1
  13   3  -4 1.70408 2.34129   3
  12   3  -4 6.08524 2.37385   3
 -12  -3   4 0.41505 2.37310   2
  11   3  -4 47.3445 3.68148   3
 -11  -3   4 43.8320 3.73631   2
  10   3  -4 33.3789 3.01565   3
 -10  -3   4 41.9023 3.47143   2
   9   3  -4 4.27264 1.76830   3
  -9  -3   4 5.74680 1.93234   2
  -9  -3   4 3.60808 1.48599   1
   8   3  -4 184.396 5.09611   3
  -8  -3   4 188.485 5.35071   2
  -8  -3   4 178.299 4.16565   1
   7   3  -4 8.69542 1.75616   3
  -7  -3   4 10.1913 1.39595   1
  -7  -3   4 10.7132 1.80007   2
   6   3  -4 199.561 4.66191   3
  -6  -3   4 206.936 3.72102   1
  -6  -3   4 204.864 4.99906   2
   5   3  -4 1631.23 17.8543   1
   5   3  -4 1626.26 19.3835   3
  -5  -3   4 1566.55 19.7423   2
   4   3  -4 1064.24 13.3581   3
   4   3  -4 1077.82 11.7916   1
  -4  -3   4 1074.05 13.7984   2
   3   3  -4 109.403 2.78981   3
  -3  -3   4 112.353 2.97562   2
   2   3  -4 20.2286 1.44884   3
   2   3  -4 18.9424 0.69375   1
  -2  -3   4 17.9066 1.40617   2
  -2  -3   4 19.0607 0.72864   1
   1   3  -4 94.1141 1.83646   1
   1   3  -4 91.6246 2.41398   3
  -1  -3   4 91.1087 2.25944   2
   0   3  -4 12.5526 1.05604   3
   0   3  -4 13.2342 1.02718   1
   0  -3   4 12.5227 1.11574   2
  -1   3  -4 325.466 5.07785   3
  -1   3  -4 324.451 5.16550   1
  -1   3  -4 329.159 4.61854   2
  -2   3  -4 90.4339 2.85863   1
  -2   3  -4 91.5381 2.08446   2
   2  -3   4 88.4690 2.42187   3
  -3   3  -4 343.788 4.89532   2
  -3   3  -4 341.421 6.11990   1
   3  -3   4 349.954 5.76658   3
  -4   3  -4 27.0337 2.20794   1
  -4   3  -4 29.9344 1.61938   2
   4  -3   4 28.1427 1.97534   3
  -5   3  -4 15.2909 1.95340   1
  -5   3  -4 13.3963 1.28200   2
   5  -3   4 15.2313 1.78154   3
  -6   3  -4 100.841 2.76457   2
  -6   3  -4 91.9244 3.91375   1
   6  -3   4 94.5129 3.64066   3
  -7   3  -4 669.085 11.7055   1
   7  -3   4 694.786 11.2567   3
  -8   3  -4 81.2016 4.29369   1
   8  -3   4 80.9542 3.96254   3
  -9   3  -4 17.0763 2.78566   1
   9  -3   4 14.0458 2.54893   3
 -10   3  -4 33.1324 3.64049   1
  10  -3   4 29.0161 3.42358   3
 -11   3  -4 0.49091 2.31397   1
  11  -3   4 -3.0233 2.43080   3
 -12   3  -4 0.47079 2.47732   1
  13   2  -4 2.33248 2.39023   3
  12   2  -4 35.4480 3.27531   3
 -12  -2   4 34.5942 3.53693   2
  11   2  -4 83.5688 4.20411   3
 -11  -2   4 91.6628 4.76581   2
  10   2  -4 1.85206 1.75876   3
 -10  -2   4 0.79198 1.88343   2
   9   2  -4 86.8741 3.82112   3
   9   2  -4 95.8184 3.28271   1
  -9  -2   4 96.1716 4.26295   2
   8   2  -4 35.6489 2.16274   1
   8   2  -4 32.1634 2.76236   3
  -8  -2   4 30.1429 2.65555   2
   7   2  -4 171.377 4.50147   3
   7   2  -4 169.597 3.73043   1
  -7  -2   4 177.680 4.89799   2
   6   2  -4 674.647 8.74788   1
   6   2  -4 661.227 9.52226   3
  -6  -2   4 654.105 10.0896   2
   5   2  -4 342.074 4.91135   1
   5   2  -4 339.939 5.74850   3
  -5  -2   4 345.154 6.28027   2
   4   2  -4 1631.15 18.7660   3
   4   2  -4 1623.07 18.3374   1
  -4  -2   4 1585.18 19.2432   2
   3   2  -4 385.805 4.72123   1
   3   2  -4 387.924 5.67131   3
  -3  -2   4 380.263 5.91304   2
   2   2  -4 87.7355 1.74309   1
   2   2  -4 87.3464 2.32593   3
  -2  -2   4 89.0627 2.37986   2
   1   2  -4 736.152 9.20360   3
   1   2  -4 755.833 8.84159   1
  -1  -2   4 749.167 9.12477   2
   0   2  -4 3037.42 37.3046   3
   0   2  -4 3099.15 36.1723   1
   0  -2   4 3062.11 35.1976   2
  -1   2  -4 21.8229 1.58827   1
   1  -2   4 21.1629 1.45257   3
   1  -2   4 21.5143 0.99999   2
  -2   2  -4 19.3576 0.99123   2
  -2   2  -4 16.0007 1.50080   1
   2  -2   4 18.2977 1.43217   3
  -3   2  -4 1366.86 15.1212   2
  -3   2  -4 1393.62 17.2703   1
   3  -2   4 1357.83 16.7419   3
  -4   2  -4 968.395 13.3013   1
  -4   2  -4 938.200 11.0310   2
   4  -2   4 953.830 12.8445   3
  -5   2  -4 171.710 3.16727   2
  -5   2  -4 176.906 4.93235   1
   5  -2   4 166.716 4.36891   3
  -6   2  -4 99.3092 2.56402   2
  -6   2  -4 102.184 4.16825   1
   6  -2   4 93.5116 3.81135   3
  -7   2  -4 120.297 4.74702   1
   7  -2   4 122.414 4.53593   3
  -8   2  -4 19.3430 2.73981   1
   8  -2   4 16.2157 2.47941   3
  -9   2  -4 16.4264 2.67434   1
   9  -2   4 15.2665 2.64139   3
 -10   2  -4 4.11826 2.33210   1
  10  -2   4 -1.1008 2.28412   3
 -11   2  -4 9.04084 2.70687   1
  11  -2   4 6.46212 2.80050   3
 -12   2  -4 0.70537 2.34085   1
  12  -2   4 -6.4252 2.57558   3
  12   1  -4 7.00673 2.22346   3
 -12  -1   4 5.99324 2.40559   2
  11   1  -4 1.84851 1.81508   3
 -11  -1   4 -0.8554 1.85761   2
  10   1  -4 57.3178 3.03897   1
  10   1  -4 53.3028 3.27056   3
 -10  -1   4 48.8968 3.61850   2
   9   1  -4 9.95394 1.91887   3
   9   1  -4 11.1615 1.59335   1
  -9  -1   4 8.98237 1.98567   2
   8   1  -4 198.873 4.86516   3
   8   1  -4 188.229 4.38214   1
  -8  -1   4 194.123 5.34629   2
   7   1  -4 30.8273 2.41905   3
   7   1  -4 28.1187 1.98552   1
  -7  -1   4 26.3286 2.39581   2
   6   1  -4 16.8884 1.39275   1
   6   1  -4 18.8494 1.67682   3
  -6  -1   4 17.7887 1.94331   2
   5   1  -4 137.453 3.23113   3
   5   1  -4 138.606 2.91882   1
  -5  -1   4 137.289 3.66528   2
   4   1  -4 1277.39 14.5907   1
   4   1  -4 1270.06 14.9754   3
  -4  -1   4 1277.47 15.7530   2
   3   1  -4 5.33953 0.73333   1
   3   1  -4 9.43496 0.99991   3
  -3  -1   4 4.42092 1.04633   2
   2   1  -4 1960.61 23.4766   1
   2   1  -4 1999.27 24.2672   3
  -2  -1   4 2016.96 22.3123   2
   1   1  -4 435.414 5.82321   1
   1   1  -4 432.743 5.83267   3
  -1  -1   4 429.035 5.66427   2
   0   1  -4 333.108 5.08052   1
   0   1  -4 328.192 4.89277   3
   0  -1   4 321.907 4.19798   2
  -1   1  -4 1047.51 12.8591   1
   1  -1   4 1034.27 11.1176   2
   1  -1   4 1027.69 11.1216   2
   1  -1   4 1030.20 12.5574   3
  -2   1  -4 14.0482 1.52174   1
   2  -1   4 12.6045 1.30808   3
  -3   1  -4 1252.39 16.0401   1
   3  -1   4 1253.30 15.6994   3
  -4   1  -4 286.083 5.99712   1
  -4   1  -4 281.974 3.74968   2
   4  -1   4 285.972 5.64474   3
  -5   1  -4 67.1949 3.24129   1
  -5   1  -4 62.1087 1.74161   2
   5  -1   4 67.6032 3.17375   3
  -6   1  -4 44.5623 2.98895   1
   6  -1   4 44.4227 3.08301   3
  -7   1  -4 91.5905 4.06987   1
   7  -1   4 89.8036 4.16896   3
  -8   1  -4 21.6780 2.83905   1
   8  -1   4 19.9812 2.74113   3
  -9   1  -4 4.16562 2.24283   1
   9  -1   4 2.98672 2.26026   3
 -10   1  -4 25.7888 3.33725   1
  10  -1   4 23.2302 3.32584   3
 -11   1  -4 57.7389 4.51066   1
  11  -1   4 51.8774 4.52967   3
 -13   0   4 -0.0219 2.26079   2
  12   0  -4 34.5612 3.04684   3
 -12   0   4 42.7863 3.80219   2
  11   0  -4 64.9789 3.46674   3
  11   0  -4 60.4633 3.46555   1
 -11   0   4 65.0272 4.05862   2
  10   0  -4 98.7299 3.80322   3
  10   0  -4 106.670 3.91471   1
 -10   0   4 102.792 4.53195   2
   9   0  -4 3.94811 1.63859   3
   9   0  -4 0.88870 1.24813   1
  -9   0   4 -0.4100 1.55121   2
   8   0  -4 0.58777 1.11018   1
   8   0  -4 1.17956 1.34186   3
  -8   0   4 2.44326 1.81126   2
   7   0  -4 77.8848 2.80600   1
   7   0  -4 82.8649 3.03822   3
  -7   0   4 79.7122 3.66259   2
   6   0  -4 408.780 6.42236   1
   6   0  -4 407.007 6.27718   3
  -6   0   4 393.548 7.22071   2
   5   0  -4 109.589 2.76867   1
   5   0  -4 107.847 2.68585   3
  -5   0   4 115.905 3.54879   2
   4   0  -4 725.404 9.29099   1
   4   0  -4 745.029 9.14983   3
  -4   0   4 736.602 10.1102   2
   3   0  -4 404.660 5.63747   1
   3   0  -4 405.999 5.47477   3
   2   0  -4 78.0830 2.16275   1
   2   0  -4 77.7022 1.95968   3
  -2   0   4 79.6779 2.17678   2
   1   0  -4 1324.34 15.1470   3
   1   0  -4 1327.46 15.3705   1
  -1   0   4 1335.69 15.0125   2
   0   0  -4 897.139 11.1637   1
   0   0   4 878.039 10.8058   3
   0   0   4 894.533 10.0034   2
  -1   0  -4 223.577 4.29798   1
   1   0   4 214.490 3.92939   3
   2   0   4 463.551 7.05603   3
  -3   0  -4 326.009 6.12483   1
   3   0   4 337.893 6.00749   3
  -4   0  -4 710.936 10.8127   1
   4   0   4 694.436 10.4842   3
  -5   0  -4 734.362 8.46524   2
  -5   0  -4 730.128 11.4639   1
   5   0   4 710.513 11.2224   3
  -6   0  -4 32.2783 2.80646   1
   6   0   4 30.5712 2.68514   3
  -7   0  -4 211.425 6.04453   1
   7   0   4 217.925 6.05777   3
  -8   0  -4 133.314 5.19172   1
   8   0   4 139.060 5.36557   3
  -9   0  -4 3.48797 2.16487   1
   9   0   4 3.96162 2.17018   3
 -10   0  -4 74.5117 4.44661   1
  10   0   4 60.8394 4.32710   3
 -11   0  -4 -0.3021 2.15700   1
  11   0   4 -3.1551 2.56626   3
 -13   1   4 30.2792 3.52085   2
  12  -1  -4 16.8992 2.57439   1
 -12   1   4 7.45599 2.45629   2
  11  -1  -4 16.0762 2.18596   3
  11  -1  -4 19.0627 2.40856   1
 -11   1   4 14.3787 2.62210   2
  10  -1  -4 26.7779 2.29660   3
  10  -1  -4 25.8130 2.50482   1
 -10   1   4 28.5093 3.09787   2
   9  -1  -4 65.4909 3.00336   3
   9  -1  -4 72.2127 3.26590   1
  -9   1   4 65.9676 3.78690   2
   8  -1  -4 12.4331 1.69444   1
   8  -1  -4 12.3140 1.64908   3
  -8   1   4 12.7744 2.24285   2
   7  -1  -4 45.9756 2.33074   3
   7  -1  -4 46.3334 2.46568   1
  -7   1   4 46.3940 3.16990   2
   6  -1  -4 473.108 6.80933   3
   6  -1  -4 471.954 7.46754   1
  -6   1   4 491.699 8.39616   2
   5  -1  -4 21.6529 1.59435   1
   5  -1  -4 25.7610 1.56476   3
  -5   1   4 25.0709 2.07659   2
   4  -1  -4 -0.3319 0.85252   1
   4  -1  -4 -0.5420 0.69172   3
  -4   1   4 0.46245 1.18538   2
   3  -1  -4 778.576 9.97766   1
   3  -1  -4 799.305 9.33068   3
  -3   1   4 789.852 10.4104   2
   2  -1  -4 167.586 2.85447   3
   2  -1  -4 169.567 3.33917   1
  -2   1   4 168.446 3.38063   2
   1  -1  -4 1112.83 13.4714   1
  -1   1   4 1112.47 12.9277   3
  -1   1   4 1114.05 12.9300   2
   0  -1  -4 1862.92 21.3586   1
   0   1   4 1838.86 20.5863   2
   0   1   4 1843.52 20.8789   3
  -1  -1  -4 1516.42 16.0985   2
   1   1   4 1462.36 16.0482   2
   1   1   4 1480.94 17.5632   3
   2   1   4 375.340 6.26297   3
  -3  -1  -4 27.6614 2.18951   1
   3   1   4 32.3735 2.06354   3
  -4  -1  -4 224.597 5.45227   1
   4   1   4 221.445 5.30985   3
  -5  -1  -4 422.603 8.11807   1
   5   1   4 416.125 7.97936   3
  -6  -1  -4 70.3705 3.51341   1
   6   1   4 73.4569 3.82803   3
  -7  -1  -4 10.5532 2.13645   1
   7   1   4 7.51667 2.15646   3
  -8  -1  -4 2.42455 2.02584   1
   8   1   4 1.44997 2.02075   3
  -9  -1  -4 4.64911 2.24105   1
   9   1   4 0.92705 2.35572   3
 -10  -1  -4 10.0825 2.75259   1
  10   1   4 13.4452 2.99202   3
 -11  -1  -4 16.5786 2.94026   1
  11   1   4 17.7736 3.58335   3
 -13   2   4 9.03660 2.67024   2
  12  -2  -4 19.4538 2.67202   1
 -12   2   4 22.9184 3.10207   2
  11  -2  -4 49.5540 3.40633   1
 -11   2   4 48.3444 3.78135   2
  10  -2  -4 30.6406 2.76983   1
  10  -2  -4 34.4929 2.52844   3
 -10   2   4 35.3114 3.34301   2
   9  -2  -4 454.452 7.39466   3
   9  -2  -4 459.769 8.53163   1
  -9   2   4 468.642 9.34421   2
   8  -2  -4 134.673 3.42392   3
   8  -2  -4 140.946 4.25631   1
  -8   2   4 131.857 4.63793   2
   7  -2  -4 36.1095 2.50569   1
   7  -2  -4 38.4044 2.00678   3
  -7   2   4 35.4177 3.12253   2
   6  -2  -4 23.7607 1.70105   3
   6  -2  -4 26.9531 2.18055   1
  -6   2   4 23.1188 2.21740   2
   5  -2  -4 1.49705 1.06803   1
   5  -2  -4 -0.7398 0.65114   3
  -5   2   4 0.42796 1.32582   2
   4  -2  -4 21.5574 1.16472   3
   4  -2  -4 23.8932 1.95888   1
  -4   2   4 19.4956 1.86501   2
   3  -2  -4 141.537 2.45866   3
   3  -2  -4 142.393 3.45495   1
  -3   2   4 141.894 3.57484   2
   2  -2  -4 247.757 4.52246   1
  -2   2   4 244.378 4.32334   2
  -2   2   4 249.111 3.67333   3
   1  -2  -4 2.95529 1.05622   1
  -1   2   4 0.42120 0.62648   3
  -1   2   4 0.15442 0.84566   2
   0   2   4 215.615 3.94191   3
   0   2   4 223.647 3.53295   2
  -1  -2  -4 71.3207 2.80425   1
   1   2   4 71.9898 2.48294   3
   1   2   4 69.2198 1.64619   2
  -2  -2  -4 13.5783 1.65060   1
  -2  -2  -4 15.7107 0.86520   2
   2   2   4 16.0470 1.58241   3
  -3  -2  -4 226.794 5.33313   1
  -3  -2  -4 231.747 3.09924   2
   3   2   4 237.791 5.24622   3
  -4  -2  -4 -0.5972 0.51418   2
  -4  -2  -4 -1.3335 1.42429   1
   4   2   4 0.23694 1.46329   3
  -5  -2  -4 37.8812 2.83293   1
   5   2   4 39.6443 3.13597   3
  -6  -2  -4 1.88333 1.59131   1
   6   2   4 -1.1257 1.77980   3
  -7  -2  -4 129.332 4.77777   1
   7   2   4 129.340 5.05597   3
  -8  -2  -4 115.874 4.78900   1
   8   2   4 123.505 5.21876   3
  -9  -2  -4 92.9199 4.83056   1
   9   2   4 92.3353 5.16249   3
 -10  -2  -4 18.0084 3.04237   1
  10   2   4 15.9240 3.37918   3
 -11  -2  -4 9.97750 2.85463   1
  11   2   4 8.50985 3.32957   3
  13  -3  -4 192.827 6.68574   1
 -13   3   4 200.975 7.16149   2
  12  -3  -4 192.203 6.33075   1
 -12   3   4 189.625 6.68054   2
  11  -3  -4 12.8320 2.21410   1
 -11   3   4 12.0110 2.63955   2
  10  -3  -4 59.7395 3.58436   1
 -10   3   4 63.2617 3.99732   2
   9  -3  -4 17.6629 2.23480   1
  -9   3   4 20.1693 2.73005   2
   8  -3  -4 70.0638 2.50103   3
   8  -3  -4 68.1742 3.39582   1
  -8   3   4 69.7158 3.64443   2
   7  -3  -4 255.739 5.63681   1
   7  -3  -4 256.389 4.22191   3
  -7   3   4 242.761 6.04644   2
   6  -3  -4 547.702 8.79492   1
   6  -3  -4 555.288 6.95670   3
  -6   3   4 538.658 9.25006   2
   5  -3  -4 417.023 7.10728   1
   5  -3  -4 420.432 5.25891   3
  -5   3   4 405.942 7.34517   2
   4  -3  -4 119.156 3.47123   1
   4  -3  -4 118.670 2.03592   3
  -4   3   4 113.148 3.43640   2
   3  -3  -4 416.343 6.74642   1
  -3   3   4 413.179 6.71975   2
  -3   3   4 415.357 5.20291   3
   2  -3  -4 1.09018 1.12903   1
  -2   3   4 -0.4406 1.00466   2
  -2   3   4 0.75662 0.56890   3
   1  -3  -4 479.545 7.41091   1
  -1   3   4 476.215 6.53622   3
  -1   3   4 486.403 6.87530   2
   0  -3  -4 2287.01 26.4775   1
   0   3   4 2263.82 25.7167   3
   0   3   4 2289.56 25.2784   2
  -1  -3  -4 169.867 4.25874   1
   1   3   4 174.725 3.07313   2
   1   3   4 175.781 3.83907   3
  -2  -3  -4 52.4041 2.80090   1
   2   3   4 50.1164 2.45670   3
   2   3   4 54.8419 1.62782   2
  -3  -3  -4 98.2622 3.79074   1
  -3  -3  -4 98.7774 2.07306   2
   3   3   4 93.3549 3.41705   3
  -4  -3  -4 12.3190 0.95551   2
  -4  -3  -4 8.82267 1.84286   1
   4   3   4 11.1287 2.00512   3
  -5  -3  -4 8.73563 1.88476   1
   5   3   4 11.0663 2.19883   3
  -6  -3  -4 15.3717 2.23285   1
   6   3   4 13.2804 2.46836   3
  -7  -3  -4 38.4787 3.32805   1
   7   3   4 44.1982 3.58017   3
  -8  -3  -4 7.59117 2.29403   1
   8   3   4 5.46991 2.52522   3
  -9  -3  -4 139.491 5.63676   1
   9   3   4 131.297 6.12903   3
 -10  -3  -4 36.0463 3.74022   1
  10   3   4 29.6982 3.85542   3
 -11  -3  -4 49.4334 4.39351   1
  13  -4  -4 7.81465 2.62352   1
 -13   4   4 5.44775 2.51707   2
  12  -4  -4 -1.0994 2.02200   1
 -12   4   4 2.02186 2.32399   2
  11  -4  -4 5.29722 1.96703   1
 -11   4   4 9.71379 2.58378   2
  10  -4  -4 15.5032 2.32940   1
 -10   4   4 16.1324 2.76554   2
   9  -4  -4 64.4081 3.62990   1
  -9   4   4 63.4636 3.73575   2
   8  -4  -4 111.054 4.22761   1
  -8   4   4 116.396 4.67245   2
   7  -4  -4 -2.0180 1.33335   1
   7  -4  -4 -0.6418 0.70687   3
  -7   4   4 -1.9012 1.64464   2
   6  -4  -4 0.03889 1.33532   1
   6  -4  -4 0.45786 0.55763   3
  -6   4   4 -0.4058 1.48050   2
   5  -4  -4 29.3095 2.35502   1
  -5   4   4 31.6765 2.52063   2
   4  -4  -4 269.843 5.51238   1
  -4   4   4 278.409 3.41719   3
  -4   4   4 276.036 3.38796   3
  -4   4   4 258.927 5.51862   2
   3  -4  -4 78.4526 3.01436   1
  -3   4   4 77.2662 1.64292   3
  -3   4   4 79.5018 3.03401   2
   2  -4  -4 181.964 4.37082   1
  -2   4   4 197.252 4.17732   2
  -2   4   4 197.317 3.25841   3
   1  -4  -4 2805.29 32.1516   1
  -1   4   4 2825.16 31.4415   2
  -1   4   4 2792.32 30.8878   3
   0  -4  -4 1184.67 15.2864   1
   0   4   4 1166.20 14.4395   3
   0   4   4 1167.51 14.1612   2
  -1  -4  -4 78.2566 3.19806   1
   1   4   4 81.1252 2.90051   3
   1   4   4 81.7334 2.34388   2
  -2  -4  -4 75.1705 3.35073   1
   2   4   4 80.1793 3.10158   3
   2   4   4 86.0658 2.28871   2
  -3  -4  -4 23.5507 1.44940   2
  -3  -4  -4 20.1266 2.28741   1
   3   4   4 20.7292 2.14058   3
  -4  -4  -4 239.246 5.92368   1
   4   4   4 237.375 5.96354   3
  -5  -4  -4 139.735 4.84924   1
   5   4   4 142.248 4.94508   3
  -6  -4  -4 6.07279 1.99334   1
   6   4   4 3.26199 2.10453   3
  -7  -4  -4 199.242 6.09078   1
   7   4   4 211.707 6.76290   3
  -8  -4  -4 240.762 7.02045   1
   8   4   4 259.540 7.81050   3
  -9  -4  -4 5.56583 2.35527   1
   9   4   4 2.55057 2.80340   3
 -10  -4  -4 0.55637 2.24851   1
  10   4   4 0.26518 2.70952   3
  13  -5  -4 -1.5766 2.07808   1
 -13   5   4 0.31825 2.33886   2
  12  -5  -4 138.199 5.75475   1
 -12   5   4 130.125 5.82258   2
  11  -5  -4 9.90052 2.42316   1
 -11   5   4 6.36860 2.38368   2
  10  -5  -4 2.72526 1.97482   1
 -10   5   4 7.63708 2.28005   2
   9  -5  -4 0.15947 1.57946   1
  -9   5   4 3.37757 2.15107   2
   8  -5  -4 -0.0161 1.59970   1
  -8   5   4 1.49090 1.76249   2
   7  -5  -4 233.911 5.92665   1
  -7   5   4 225.525 6.18461   2
   6  -5  -4 584.324 9.88884   1
  -6   5   4 582.549 10.0733   2
   5  -5  -4 37.5254 2.69913   1
  -5   5   4 36.8281 2.73832   2
   4  -5  -4 380.877 7.07813   1
  -4   5   4 371.564 7.11508   2
   3  -5  -4 71.7265 3.28668   1
  -3   5   4 62.9905 1.60359   3
  -3   5   4 62.8484 2.80854   2
   2  -5  -4 1036.53 13.8607   1
  -2   5   4 993.702 11.9432   3
  -2   5   4 1006.98 13.4253   2
   1  -5  -4 168.866 4.39847   1
  -1   5   4 161.315 3.98026   2
  -1   5   4 163.650 3.45591   3
   0  -5  -4 173.376 4.62121   1
   0   5   4 166.391 3.85083   2
   0   5   4 169.454 3.87783   3
  -1  -5  -4 455.801 8.10185   1
   1   5   4 455.317 7.48323   3
   1   5   4 454.269 6.83667   2
  -2  -5  -4 335.523 6.97954   1
   2   5   4 330.468 6.58000   3
   2   5   4 329.289 5.41688   2
  -3  -5  -4 57.7304 2.14287   2
  -3  -5  -4 54.7485 3.51982   1
   3   5   4 52.4918 3.11416   3
  -4  -5  -4 581.578 10.3917   1
   4   5   4 599.996 10.4787   3
  -5  -5  -4 75.7503 3.71105   1
   5   5   4 67.5348 3.82346   3
  -6  -5  -4 41.9824 3.33648   1
   6   5   4 47.3165 3.88039   3
  -7  -5  -4 2.04371 1.89210   1
   7   5   4 -1.1447 2.09561   3
  -8  -5  -4 38.7779 3.53054   1
   8   5   4 35.6128 3.92860   3
  -9  -5  -4 1.47718 2.19425   1
   9   5   4 -1.3524 2.35684   3
  10   5   4 7.56673 3.11364   3
  13  -6  -4 -0.7048 2.34719   1
 -13   6   4 1.49792 2.38886   2
  12  -6  -4 4.09971 2.37448   1
 -12   6   4 10.0136 2.73125   2
  11  -6  -4 -2.1996 1.77928   1
 -11   6   4 -1.8721 2.06357   2
  10  -6  -4 91.6608 4.64562   1
 -10   6   4 103.257 5.00664   2
   9  -6  -4 34.1414 3.06620   1
  -9   6   4 35.9236 3.39455   2
   8  -6  -4 59.1072 3.45800   1
  -8   6   4 58.6263 3.85240   2
   7  -6  -4 6.67547 1.90154   1
  -7   6   4 4.62726 1.84734   2
   6  -6  -4 484.167 8.97253   1
  -6   6   4 479.013 9.09173   2
   5  -6  -4 662.918 10.8182   1
  -5   6   4 661.883 10.9191   2
   4  -6  -4 51.0374 3.28475   1
  -4   6   4 51.5072 2.97535   2
   3  -6  -4 197.518 5.12679   1
  -3   6   4 200.662 5.04051   2
  -3   6   4 197.366 3.07324   3
   2  -6  -4 308.797 6.52404   1
  -2   6   4 295.517 4.71517   3
  -2   6   4 304.219 6.06063   2
   1  -6  -4 102.517 3.77366   1
  -1   6   4 100.628 2.91275   3
  -1   6   4 100.862 3.38286   2
   0  -6  -4 120.221 4.16750   1
   0   6   4 124.315 3.59659   3
   0   6   4 120.417 3.55685   2
  -1  -6  -4 152.106 4.73014   1
   1   6   4 159.554 3.84350   2
   1   6   4 159.575 4.31300   3
  -2  -6  -4 527.739 9.48038   1
   2   6   4 530.143 9.08434   3
   2   6   4 529.358 7.93514   2
  -3  -6  -4 110.025 4.25316   1
  -3  -6  -4 116.484 3.13010   2
   3   6   4 111.624 4.36583   3
  -4  -6  -4 14.3001 2.35871   1
   4   6   4 14.8407 2.42827   3
  -5  -6  -4 18.2949 2.44886   1
   5   6   4 18.8023 2.67429   3
  -6  -6  -4 89.4891 4.28018   1
   6   6   4 85.9862 4.74732   3
  -7  -6  -4 54.7366 3.79621   1
   7   6   4 64.6795 4.52841   3
  -8  -6  -4 73.3312 4.34238   1
   8   6   4 66.0829 4.98837   3
  -9  -6  -4 82.6905 4.72709   1
   9   6   4 85.9674 5.49067   3
  13  -7  -4 15.7590 3.22885   1
 -13   7   4 21.9250 3.32777   2
  12  -7  -4 1.62953 2.32848   1
 -12   7   4 -3.2016 2.06755   2
  11  -7  -4 2.36126 2.19628   1
 -11   7   4 4.74325 2.38428   2
  10  -7  -4 -0.4793 1.83464   1
 -10   7   4 8.75933 2.50408   2
   9  -7  -4 3.98317 2.07703   1
  -9   7   4 4.19159 2.27097   2
   8  -7  -4 11.6541 2.30249   1
  -8   7   4 9.53154 2.30902   2
   7  -7  -4 257.965 6.67206   1
  -7   7   4 255.426 6.74172   2
   6  -7  -4 213.604 5.83619   1
  -6   7   4 206.405 5.95592   2
   5  -7  -4 23.6298 2.48802   1
  -5   7   4 21.2561 2.50193   2
   4  -7  -4 4.20524 1.79628   1
  -4   7   4 4.90980 1.73397   2
   3  -7  -4 39.1832 3.04148   1
  -3   7   4 33.8208 2.89807   2
  -3   7   4 39.2250 1.52437   3
   2  -7  -4 2.30838 1.74470   1
  -2   7   4 3.63493 1.55525   2
  -2   7   4 1.93473 1.01212   3
   1  -7  -4 537.825 9.42184   1
  -1   7   4 524.524 7.79006   3
  -1   7   4 525.295 8.73262   2
   0  -7  -4 27.8804 2.69680   1
   0   7   4 30.4002 2.45875   2
   0   7   4 33.0631 2.56723   3
  -1  -7  -4 138.598 4.67216   1
   1   7   4 144.964 4.28165   3
   1   7   4 140.437 3.95373   2
  -2  -7  -4 235.137 6.25236   1
   2   7   4 243.674 5.11151   2
   2   7   4 238.156 5.72837   3
  -3  -7  -4 268.006 6.83235   1
  -3  -7  -4 282.753 5.42144   2
   3   7   4 274.695 6.71199   3
  -4  -7  -4 203.577 5.95042   1
   4   7   4 192.390 5.82525   3
  -5  -7  -4 17.1865 2.55959   1
   5   7   4 13.6521 2.72837   3
  -6  -7  -4 171.426 5.80275   1
   6   7   4 171.170 6.26444   3
  -7  -7  -4 38.6281 3.46557   1
   7   7   4 39.2477 3.89722   3
  -8  -7  -4 12.3392 2.61831   1
   8   7   4 5.39829 2.98818   3
   9   7   4 68.6274 5.27774   3
  12  -8  -4 15.3869 3.23692   1
 -12   8   4 17.3902 3.25450   2
 -11   8   4 274.754 8.33121   2
  10  -8  -4 236.006 7.43388   1
 -10   8   4 222.926 7.26654   2
   9  -8  -4 22.3369 2.95861   1
  -9   8   4 19.8935 2.99348   2
   8  -8  -4 93.2402 4.50885   1
  -8   8   4 97.3068 4.57349   2
   7  -8  -4 46.2325 3.44611   1
  -7   8   4 48.8284 3.64163   2
   6  -8  -4 266.281 6.94103   1
  -6   8   4 255.226 6.70706   2
   5  -8  -4 181.752 5.49352   1
  -5   8   4 177.468 5.51587   2
   4  -8  -4 -0.7192 1.70937   1
  -4   8   4 1.27014 1.59331   2
   3  -8  -4 52.6510 3.46521   1
  -3   8   4 52.3390 3.05627   2
   2  -8  -4 18.2196 2.47214   1
  -2   8   4 20.8642 1.56802   3
  -2   8   4 17.0748 2.15546   2
   1  -8  -4 307.757 7.19834   1
  -1   8   4 318.794 6.62698   2
  -1   8   4 317.057 5.64487   3
   0  -8  -4 38.5047 3.17970   1
   0   8   4 44.2642 2.74834   3
   0   8   4 46.8028 2.71351   2
  -1  -8  -4 104.939 4.51115   1
   1   8   4 103.333 3.85114   3
   1   8   4 105.171 3.68121   2
  -2  -8  -4 51.9702 3.73936   1
   2   8   4 58.4419 2.90726   2
   2   8   4 55.0837 3.38716   3
  -3  -8  -4 294.335 7.22580   1
   3   8   4 303.765 7.23875   3
  -4  -8  -4 18.0321 2.52250   1
   4   8   4 21.9044 2.82561   3
  -5  -8  -4 20.2969 2.77924   1
   5   8   4 24.2941 3.26468   3
  -6  -8  -4 69.5725 4.11348   1
   6   8   4 69.9659 4.46161   3
  -7  -8  -4 -0.3982 1.95645   1
   7   8   4 -1.0013 2.49573   3
   8   8   4 9.00755 3.10269   3
  12  -9  -4 12.6199 3.26563   1
 -12   9   4 22.3105 3.42146   2
  11  -9  -4 100.265 5.40022   1
 -11   9   4 113.087 5.66375   2
  10  -9  -4 13.3573 2.87040   1
 -10   9   4 8.42583 2.77444   2
   9  -9  -4 45.0144 4.04242   1
  -9   9   4 54.4128 3.89562   2
   8  -9  -4 7.62995 2.48927   1
  -8   9   4 6.39184 2.33435   2
   7  -9  -4 52.9930 3.92293   1
  -7   9   4 53.8363 3.62095   2
   6  -9  -4 7.00216 2.19860   1
  -6   9   4 9.55767 2.16709   2
   5  -9  -4 6.21951 2.08579   1
  -5   9   4 0.16461 1.83769   2
   4  -9  -4 2.02729 1.94857   1
  -4   9   4 1.68529 1.65876   2
   3  -9  -4 99.1083 4.40878   1
  -3   9   4 93.9323 3.95295   2
   2  -9  -4 203.046 6.05023   1
  -2   9   4 194.314 5.38223   2
   1  -9  -4 8.95068 2.22241   1
  -1   9   4 9.11297 1.52567   3
  -1   9   4 13.8134 2.08525   2
   0  -9  -4 3.61364 2.15145   1
   0   9   4 -0.7956 1.38509   2
   0   9   4 -0.2490 1.25675   3
  -1  -9  -4 119.502 4.93948   1
   1   9   4 120.069 4.03099   2
   1   9   4 122.752 4.16785   3
  -2  -9  -4 349.087 8.14871   1
   2   9   4 351.396 7.04089   2
   2   9   4 344.052 7.50853   3
  -3  -9  -4 17.5075 2.65108   1
   3   9   4 15.1674 2.57715   3
  -4  -9  -4 6.60855 2.21036   1
   4   9   4 8.33555 2.34902   3
  -5  -9  -4 1.87664 1.99109   1
   5   9   4 1.59974 2.45089   3
  -6  -9  -4 8.81724 2.35990   1
   6   9   4 7.32400 2.89694   3
   7   9   4 9.14629 2.96556   3
  11 -10  -4 7.93368 2.97311   1
 -11  10   4 6.60888 2.58708   2
  10 -10  -4 3.38758 2.43629   1
 -10  10   4 0.41616 2.09312   2
   9 -10  -4 -0.9803 2.11812   1
  -9  10   4 4.88294 2.43219   2
   8 -10  -4 56.9230 4.12170   1
  -8  10   4 54.2502 4.11917   2
   7 -10  -4 23.8751 3.03038   1
  -7  10   4 24.4522 3.14093   2
   6 -10  -4 35.5537 3.57083   1
  -6  10   4 31.9890 3.24750   2
   5 -10  -4 48.6209 3.91241   1
  -5  10   4 54.0990 3.67838   2
   4 -10  -4 3.08609 2.19443   1
  -4  10   4 0.82580 1.86159   2
   3 -10  -4 209.966 6.28240   1
  -3  10   4 210.050 5.97962   2
   2 -10  -4 111.321 4.73726   1
  -2  10   4 102.569 4.38491   2
   1 -10  -4 141.807 5.18568   1
  -1  10   4 133.790 4.74378   2
   0 -10  -4 38.7486 3.49721   1
   0  10   4 41.1194 2.96431   2
   0  10   4 37.3964 2.76968   3
  -1 -10  -4 -0.7992 2.04561   1
   1  10   4 -2.1940 1.63030   3
   1  10   4 -0.0209 1.44206   2
  -2 -10  -4 2.32569 2.02207   1
   2  10   4 5.00178 2.00854   3
   2  10   4 4.70616 1.74153   2
  -3 -10  -4 3.84695 2.24473   1
   3  10   4 0.70602 1.91912   3
  -4 -10  -4 1.40488 2.10003   1
   4  10   4 2.39466 2.38013   3
  -5 -10  -4 12.8909 2.60651   1
   5  10   4 13.8253 2.94413   3
   6  10   4 -1.0603 2.49199   3
   7  10   4 19.1855 3.69835   3
  11 -11  -4 215.314 8.03368   1
 -11  11   4 213.235 7.69658   2
  10 -11  -4 15.1373 3.34788   1
 -10  11   4 17.2284 3.20095   2
   9 -11  -4 5.18546 2.84993   1
  -9  11   4 5.93151 2.65201   2
   8 -11  -4 11.2973 2.96541   1
  -8  11   4 8.01408 2.59727   2
   7 -11  -4 1.68573 2.43689   1
  -7  11   4 2.49901 2.29890   2
   6 -11  -4 42.3787 3.74838   1
  -6  11   4 35.2839 3.47580   2
   5 -11  -4 31.8353 3.53649   1
  -5  11   4 26.5247 3.06892   2
   4 -11  -4 10.4387 2.70889   1
  -4  11   4 10.5683 2.41904   2
   3 -11  -4 0.90733 2.29631   1
  -3  11   4 -1.9725 1.77424   2
   2 -11  -4 103.164 4.78297   1
  -2  11   4 97.4689 4.42005   2
   1 -11  -4 221.435 6.70727   1
  -1  11   4 215.500 6.17206   2
   0 -11  -4 3.80383 2.19937   1
   0  11   4 1.72852 1.73327   2
  -1 -11  -4 4.90898 2.49835   1
   1  11   4 4.21445 1.95147   2
  -2 -11  -4 115.107 5.26591   1
   2  11   4 107.503 4.74689   3
  -3 -11  -4 70.2224 4.54581   1
   3  11   4 76.6852 4.58343   3
  -4 -11  -4 21.9585 3.10504   1
   4  11   4 17.9091 3.06674   3
   5  11   4 34.6340 3.89037   3
   6  11   4 -0.6741 2.73433   3
  10 -12  -4 11.1256 3.13815   1
 -10  12   4 3.89405 2.65273   2
   9 -12  -4 6.18533 2.85103   1
  -9  12   4 9.82718 2.79047   2
   8 -12  -4 -1.4215 2.34284   1
  -8  12   4 -0.1891 2.16306   2
   7 -12  -4 2.65150 2.49636   1
  -7  12   4 4.45645 2.28580   2
   6 -12  -4 51.9279 4.52891   1
  -6  12   4 58.1104 4.23766   2
   5 -12  -4 45.8834 4.08482   1
  -5  12   4 53.2572 3.83152   2
   4 -12  -4 0.04496 2.41238   1
  -4  12   4 2.35913 2.06291   2
   3 -12  -4 19.6537 3.09585   1
  -3  12   4 22.2360 2.94814   2
   2 -12  -4 45.1812 3.87850   1
  -2  12   4 47.0638 3.61941   2
   1 -12  -4 129.352 5.75182   1
  -1  12   4 126.869 5.08996   2
   0 -12  -4 139.603 5.92990   1
   0  12   4 139.850 5.16979   2
  -1 -12  -4 48.5840 4.25483   1
   1  12   4 49.7159 3.48207   2
  -2 -12  -4 89.9426 5.03963   1
  -3 -12  -4 98.9089 5.20370   1
   3  12   4 100.239 4.85219   3
  -4 -12  -4 7.19297 2.61194   1
   4  12   4 -1.0786 2.24344   3
   5  12   4 -1.0246 2.57902   3
   9 -13  -4 11.6596 3.49308   1
  -9  13   4 12.6393 2.99632   2
   8 -13  -4 2.09865 2.89534   1
  -8  13   4 3.60808 2.32519   2
   7 -13  -4 -0.9657 2.60652   1
  -7  13   4 2.21069 2.38526   2
   6 -13  -4 5.88183 2.74839   1
  -6  13   4 10.1593 2.73623   2
   5 -13  -4 15.7267 3.19714   1
  -5  13   4 18.2982 3.03506   2
   4 -13  -4 21.2315 3.56594   1
  -4  13   4 20.7790 3.09374   2
   3 -13  -4 83.1114 5.13646   1
  -3  13   4 77.2446 4.63580   2
   2 -13  -4 2.90357 2.55143   1
  -2  13   4 4.45299 2.29709   2
   1 -13  -4 90.2807 5.31522   1
  -1  13   4 84.2082 4.51482   2
   0 -13  -4 -0.4436 2.42670   1
   0  13   4 -0.5734 1.98420   2
  -1 -13  -4 -0.8244 2.35673   1
  -2 -13  -4 5.55132 2.67650   1
  -3 -13  -4 40.2883 3.98747   1
  -8  14   4 12.8000 2.88545   2
   7 -14  -4 2.70704 3.05013   1
  -7  14   4 8.17920 2.88051   2
   6 -14  -4 57.4020 5.09387   1
  -6  14   4 59.0728 4.60588   2
   5 -14  -4 20.1492 3.71410   1
  -5  14   4 21.4564 3.31953   2
   4 -14  -4 15.5824 3.49192   1
  -4  14   4 11.9845 2.87798   2
   3 -14  -4 30.0037 3.92030   1
  -3  14   4 23.0056 3.21303   2
   2 -14  -4 45.2530 4.46412   1
  -2  14   4 38.6124 3.73180   2
   1 -14  -4 41.1329 4.26499   1
  -1  14   4 37.3573 3.60695   2
   0 -14  -4 2.12223 2.65415   1
   0  14   4 8.06575 2.41130   2
  -1 -14  -4 1.04847 2.58044   1
   6 -15  -4 22.1511 3.82654   1
  -6  15   4 18.8914 3.34979   2
   5 -15  -4 10.9401 3.32391   1
  -5  15   4 7.26421 2.86832   2
   4 -15  -4 0.96097 2.83414   1
  -4  15   4 0.57258 2.23607   2
   3 -15  -4 28.9013 4.11583   1
  -3  15   4 23.3742 3.45954   2
   2 -15  -4 32.9712 4.05170   1
  -2  15   4 35.8289 3.81315   2
   1 -15  -4 10.3041 3.34333   1
  -1  15   4 12.4855 2.89519   2
   0 -15  -4 0.30725 2.61241   1
   0 -18   5 3.35851 2.36870   2
  -4 -17   5 -0.4746 2.28762   2
  -3 -17   5 90.5724 5.35991   2
  -2 -17   5 75.2496 4.83209   2
  -1 -17   5 17.9942 3.08728   2
   0  17  -5 5.21896 2.53787   2
  -1  17  -5 145.414 6.40102   2
  -2  17  -5 -2.1834 2.33597   2
  -3  17  -5 18.4335 3.42386   2
  -4  17  -5 30.3621 3.73732   2
  -5  17  -5 65.6770 4.76825   2
   5 -17   5 56.1625 4.66585   1
  -6 -16   5 1.05754 2.37592   2
   5  16  -5 12.5709 2.55003   3
  -5 -16   5 16.3351 3.05477   2
   4  16  -5 10.5932 2.29552   3
  -4 -16   5 6.06708 2.54598   2
  -3 -16   5 56.3580 4.43788   2
  -2 -16   5 9.45492 2.74062   2
  -1 -16   5 15.6582 2.93498   2
   0  16  -5 7.91994 2.68140   2
  -1  16  -5 0.94259 2.20360   2
  -2  16  -5 2.07065 2.48367   2
  -3  16  -5 35.9493 3.95393   2
   3 -16   5 30.9985 3.52500   1
  -4  16  -5 12.9566 2.88761   2
   4 -16   5 12.7080 2.91480   1
  -5  16  -5 37.5584 3.86154   2
   5 -16   5 31.0402 3.78952   1
  -6  16  -5 13.5171 2.88873   2
   6 -16   5 8.24554 2.82245   1
  -7  16  -5 6.48892 2.47930   2
   7 -16   5 -4.8102 2.29542   1
   7  15  -5 18.9852 3.06153   3
  -7 -15   5 17.1093 3.06099   2
   6  15  -5 1.55803 2.10790   3
  -6 -15   5 0.24033 2.21781   2
   5  15  -5 36.9637 3.43170   3
  -5 -15   5 42.1292 3.96596   2
   4  15  -5 3.95248 2.01049   3
  -4 -15   5 10.5813 2.68348   2
   3  15  -5 19.2882 2.47990   3
  -3 -15   5 13.1069 2.83925   2
   2  15  -5 2.57774 1.77603   3
  -2 -15   5 -3.5654 1.84267   2
  -1 -15   5 76.1423 4.56975   2
   0  15  -5 12.3707 2.79460   2
  -1  15  -5 -3.9098 1.95861   2
  -2  15  -5 14.0906 2.82762   2
   2 -15   5 9.94675 2.53683   1
  -3  15  -5 19.6145 2.99555   2
   3 -15   5 13.4208 2.68603   1
  -4  15  -5 0.92675 1.93085   2
   4 -15   5 2.22973 2.32850   1
  -5  15  -5 25.3692 3.36202   2
   5 -15   5 18.4242 3.11525   1
  -6  15  -5 179.599 6.71286   2
   6 -15   5 166.940 6.67378   1
  -7  15  -5 3.30521 2.27687   2
   7 -15   5 -1.9660 2.50847   1
  -8  15  -5 5.94192 2.48633   2
   8 -15   5 -2.8017 2.34770   1
   8  14  -5 3.86011 2.50170   3
  -8 -14   5 0.74309 2.14627   2
   7  14  -5 1.74994 2.21753   3
  -7 -14   5 3.23289 2.36421   2
   6  14  -5 17.2669 2.84528   3
  -6 -14   5 18.6564 3.04908   2
   5  14  -5 1.26023 1.96087   3
  -5 -14   5 2.23100 2.16733   2
   4  14  -5 17.9454 2.55194   3
  -4 -14   5 23.9644 3.14273   2
   3  14  -5 95.6696 4.14777   3
  -3 -14   5 99.0893 4.94706   2
   2  14  -5 26.8790 2.57553   3
  -2 -14   5 29.9096 3.29440   2
   1  14  -5 156.649 6.04421   2
   1  14  -5 160.182 4.76440   3
   0  14  -5 50.8988 3.91316   2
  -1  14  -5 170.526 6.19298   2
   1 -14   5 167.832 5.18127   1
  -2  14  -5 33.8291 3.47859   2
   2 -14   5 31.2997 3.00472   1
  -3  14  -5 2.93719 2.12128   2
   3 -14   5 2.84132 2.03169   1
  -4  14  -5 -1.9335 1.88403   2
   4 -14   5 -0.0339 1.99931   1
  -5  14  -5 -0.3722 1.91766   2
   5 -14   5 -0.0816 2.13613   1
  -6  14  -5 27.4898 3.33064   2
   6 -14   5 28.8136 3.48261   1
  -7  14  -5 13.0920 2.69598   2
   7 -14   5 11.7606 2.87989   1
  -8  14  -5 78.5307 4.70493   2
   8 -14   5 73.1148 4.97340   1
  -9 -13   5 194.763 7.11733   2
   8  13  -5 23.3354 3.28136   3
  -8 -13   5 23.0534 3.22372   2
   7  13  -5 12.0393 2.60268   3
  -7 -13   5 10.6313 2.58376   2
   6  13  -5 28.5374 3.21372   3
  -6 -13   5 19.4064 2.95507   2
   5  13  -5 18.6479 2.66563   3
  -5 -13   5 20.9822 2.90811   2
   4  13  -5 6.69881 1.85157   3
  -4 -13   5 10.8237 2.26280   2
   3  13  -5 28.6589 2.64579   3
  -3 -13   5 30.9570 3.21058   2
   2  13  -5 1.12674 1.54978   3
  -2 -13   5 2.46085 2.02570   2
   1  13  -5 16.7662 2.54599   2
   1  13  -5 18.3825 2.07643   3
   0  13  -5 3.77060 1.94193   2
   0  13  -5 4.29609 1.44999   3
   0 -13   5 4.25597 1.81939   1
  -1  13  -5 10.5305 2.43683   2
   1 -13   5 15.3275 2.19944   1
  -2  13  -5 42.8074 3.49661   2
   2 -13   5 44.1019 3.19669   1
  -3  13  -5 3.03171 1.84022   2
   3 -13   5 2.70921 1.74344   1
  -4  13  -5 95.1427 4.60771   2
   4 -13   5 95.6604 4.46501   1
  -5  13  -5 60.8977 3.94726   2
   5 -13   5 58.9846 3.85051   1
  -6  13  -5 51.6711 3.83943   2
   6 -13   5 51.4674 3.91423   1
  -7  13  -5 144.716 5.68277   2
   7 -13   5 152.853 6.31240   1
  -8  13  -5 58.0488 3.95931   2
   8 -13   5 51.6295 4.51849   1
   9 -13   5 18.1256 3.32825   1
   9  12  -5 94.5592 5.29469   3
  -9 -12   5 94.0916 5.01696   2
   8  12  -5 79.0065 4.52698   3
  -8 -12   5 79.7512 4.57896   2
   7  12  -5 2.35301 2.18586   3
  -7 -12   5 0.31504 1.94288   2
   6  12  -5 14.4879 2.41254   3
  -6 -12   5 10.5358 2.40150   2
   5  12  -5 111.775 4.46380   3
  -5 -12   5 106.928 4.77578   2
   4  12  -5 -0.6284 1.61087   3
  -4 -12   5 2.66582 1.73236   2
   3  12  -5 11.0811 1.94920   3
  -3 -12   5 5.57917 2.02117   2
   2  12  -5 18.5577 2.12893   3
  -2 -12   5 17.4366 2.55110   2
   1  12  -5 77.8327 3.30296   3
   1  12  -5 79.6079 4.22606   2
  -1 -12   5 76.4904 3.30475   1
   0  12  -5 27.0016 2.23210   3
   0  12  -5 25.7877 2.82452   2
   0 -12   5 25.2372 2.29628   1
  -1  12  -5 10.3412 2.25127   2
  -1  12  -5 9.15157 1.57039   3
   1 -12   5 11.4953 1.96858   1
  -2  12  -5 14.3711 1.67514   3
  -2  12  -5 11.2940 2.32308   2
   2 -12   5 10.5542 2.00701   1
  -3  12  -5 20.9618 2.68043   2
   3 -12   5 20.1871 2.48146   1
  -4  12  -5 217.610 6.36829   2
   4 -12   5 229.039 6.33890   1
  -5  12  -5 122.375 4.89886   2
   5 -12   5 127.769 5.09343   1
  -6  12  -5 112.199 4.76872   2
   6 -12   5 117.456 5.09297   1
  -7  12  -5 15.4077 2.64357   2
   7 -12   5 14.2404 2.74486   1
  -8  12  -5 43.3551 3.55968   2
   8 -12   5 52.2363 4.37890   1
   9 -12   5 41.8640 4.35714   1
  10  11  -5 1.73555 2.20775   3
 -10 -11   5 -2.6175 2.21207   2
   9  11  -5 24.1571 3.36233   3
  -9 -11   5 26.9619 3.33085   2
   8  11  -5 9.79467 2.54050   3
  -8 -11   5 6.26999 2.31281   2
   7  11  -5 9.13245 2.26785   3
  -7 -11   5 10.1516 2.28554   2
   6  11  -5 179.445 5.65095   3
  -6 -11   5 183.704 5.98058   2
   5  11  -5 52.2988 3.25867   3
  -5 -11   5 58.0615 3.68015   2
   4  11  -5 125.619 4.36161   3
  -4 -11   5 112.838 4.56887   2
   3  11  -5 202.462 5.33732   3
  -3 -11   5 210.360 6.05077   2
   2  11  -5 165.435 4.59870   3
  -2 -11   5 161.236 5.32290   2
   1  11  -5 585.144 9.35227   3
   1  11  -5 591.792 10.7511   2
  -1 -11   5 589.669 8.80197   1
   0  11  -5 4.97062 1.38942   3
   0  11  -5 5.02639 1.91084   2
   0 -11   5 2.84924 1.39193   1
  -1  11  -5 12.1847 1.61923   3
  -1  11  -5 13.6371 2.24462   2
   1 -11   5 11.9282 1.83365   1
  -2  11  -5 25.6864 2.14089   3
  -2  11  -5 23.9880 2.54135   2
   2 -11   5 23.4459 2.30376   1
  -3  11  -5 22.9354 1.84691   3
  -3  11  -5 21.7398 2.58338   2
   3 -11   5 23.2932 2.46753   1
  -4  11  -5 26.1582 2.71599   2
   4 -11   5 21.8718 2.45550   1
  -5  11  -5 112.897 4.49573   2
   5 -11   5 112.303 4.72562   1
  -6  11  -5 262.051 6.85763   2
   6 -11   5 258.380 7.18542   1
  -7  11  -5 11.2721 2.33387   2
   7 -11   5 10.7665 2.63096   1
  -8  11  -5 64.1730 3.97305   2
   8 -11   5 60.1617 4.47938   1
   9 -11   5 47.0797 4.13255   1
  10 -11   5 2.23963 2.47661   1
  10  10  -5 22.1557 3.15676   3
 -10 -10   5 21.0400 3.11763   2
   9  10  -5 4.75013 2.40483   3
  -9 -10   5 -0.2895 2.01191   2
   8  10  -5 8.06889 2.23060   3
  -8 -10   5 11.0224 2.48282   2
   7  10  -5 13.9539 2.50463   3
  -7 -10   5 18.0159 2.62322   2
   6  10  -5 2.54458 1.71456   3
  -6 -10   5 5.43348 1.93737   2
   5  10  -5 122.629 4.52300   3
  -5 -10   5 118.298 4.65641   2
   4  10  -5 201.653 5.44892   3
  -4 -10   5 200.763 5.82707   2
   3  10  -5 129.204 4.04157   3
  -3 -10   5 113.957 4.31520   2
   2  10  -5 50.3199 2.87018   3
  -2 -10   5 58.5500 3.24840   2
  -2 -10   5 53.7696 2.36669   1
   1  10  -5 4.56424 1.82477   2
   1  10  -5 3.10516 1.40782   3
  -1 -10   5 5.84450 1.37566   1
   0  10  -5 283.078 6.57489   2
   0  10  -5 288.152 5.63997   3
   0 -10   5 300.017 5.62540   1
  -1  10  -5 245.911 4.99683   3
  -1  10  -5 236.257 6.02148   2
   1 -10   5 253.389 5.44372   1
  -2  10  -5 142.444 3.74732   3
  -2  10  -5 139.735 4.65271   2
   2 -10   5 141.521 4.25570   1
  -3  10  -5 48.4765 2.45849   3
  -3  10  -5 54.2303 3.23305   2
   3 -10   5 54.3778 3.14587   1
  -4  10  -5 20.4949 2.26929   2
   4 -10   5 20.8418 1.74452   3
   4 -10   5 18.5800 2.28696   1
  -5  10  -5 86.6492 3.90648   2
   5 -10   5 87.2807 4.16637   1
  -6  10  -5 84.8336 3.85339   2
   6 -10   5 85.8466 4.36933   1
  -7  10  -5 14.9733 2.31987   2
   7 -10   5 9.04129 2.26802   1
   8 -10   5 130.409 5.79484   1
   9 -10   5 3.20156 2.18320   1
  10 -10   5 86.0695 5.18344   1
  11   9  -5 19.3805 3.12121   3
  10   9  -5 -2.2312 2.15386   3
 -10  -9   5 2.88559 2.24271   2
   9   9  -5 43.3873 3.58602   3
  -9  -9   5 39.6700 3.59347   2
   8   9  -5 43.9025 3.60086   3
  -8  -9   5 38.0500 3.11339   2
   7   9  -5 24.2485 2.67239   3
  -7  -9   5 20.4929 2.63180   2
   6   9  -5 81.3959 3.95512   3
  -6  -9   5 76.4758 3.88803   2
   5   9  -5 172.829 5.01617   3
  -5  -9   5 175.329 5.23745   2
   4   9  -5 285.962 6.29103   3
  -4  -9   5 273.859 6.57282   2
   3   9  -5 82.4670 3.45944   3
  -3  -9   5 74.9920 3.44796   2
  -3  -9   5 79.1518 2.16639   1
   2   9  -5 8.90881 1.62768   3
  -2  -9   5 10.8650 1.88988   2
  -2  -9   5 8.65171 1.19333   1
   1   9  -5 162.659 4.80631   2
   1   9  -5 152.641 3.92538   3
  -1  -9   5 156.651 3.48189   1
   0   9  -5 41.4185 2.49385   3
   0   9  -5 44.2077 2.92810   2
   0  -9   5 39.4359 2.13660   1
  -1   9  -5 482.660 8.56760   2
  -1   9  -5 477.493 7.50931   3
   1  -9   5 482.608 7.75259   1
  -2   9  -5 112.019 3.97392   2
  -2   9  -5 111.557 3.30297   3
   2  -9   5 104.839 3.48572   1
  -3   9  -5 22.2766 1.83306   3
  -3   9  -5 22.5690 2.27926   2
   3  -9   5 21.9485 2.25561   1
  -4   9  -5 333.773 7.27725   1
  -4   9  -5 334.579 6.98425   2
   4  -9   5 349.017 6.04449   3
   4  -9   5 347.379 7.34060   1
  -5   9  -5 140.067 4.41588   2
  -5   9  -5 130.138 4.72585   1
   5  -9   5 132.910 3.64688   3
  -6   9  -5 2.51611 1.82426   1
  -6   9  -5 0.65523 1.54123   2
   6  -9   5 -0.2276 1.14743   3
  -7   9  -5 68.0038 3.61642   2
  -7   9  -5 53.9289 4.00115   1
  -8   9  -5 2.11833 2.24739   1
  -9   9  -5 3.12185 2.59825   1
  10  -9   5 -2.0981 1.88961   1
  12   8  -5 7.49141 2.58691   3
  11   8  -5 1.30093 2.13322   3
 -11  -8   5 -2.8058 2.09405   2
  10   8  -5 0.21052 2.19558   3
 -10  -8   5 -2.7549 1.99430   2
   9   8  -5 10.7755 2.33841   3
  -9  -8   5 9.00831 2.34148   2
   8   8  -5 1.29894 1.70732   3
  -8  -8   5 1.46969 1.76996   2
   7   8  -5 0.85529 1.60710   3
  -7  -8   5 2.16285 1.70571   2
   6   8  -5 93.1407 3.84450   3
  -6  -8   5 91.9077 4.02693   2
   5   8  -5 63.8461 3.46417   3
  -5  -8   5 67.9672 3.32328   2
   4   8  -5 172.457 4.77268   3
  -4  -8   5 168.757 4.89567   2
   3   8  -5 17.3567 1.85110   3
  -3  -8   5 20.0049 1.24778   1
  -3  -8   5 20.0619 2.12344   2
   2   8  -5 2.27994 1.16700   3
  -2  -8   5 1.14408 1.18921   2
  -2  -8   5 0.63857 0.85643   1
   1   8  -5 204.269 4.98353   2
   1   8  -5 205.416 4.53263   3
  -1  -8   5 211.429 3.81093   1
   0   8  -5 759.217 10.4589   3
   0   8  -5 756.693 11.2914   2
   0  -8   5 756.336 10.0570   1
  -1   8  -5 224.064 5.17663   2
  -1   8  -5 225.794 4.56018   3
   1  -8   5 233.860 4.73567   1
  -2   8  -5 4.81389 1.41624   1
  -2   8  -5 0.99518 1.07103   3
  -2   8  -5 1.57851 1.33781   2
  -3   8  -5 133.879 3.57994   3
  -3   8  -5 130.698 3.95662   2
  -3   8  -5 133.059 4.20271   1
  -4   8  -5 234.615 5.79361   1
  -4   8  -5 241.808 5.54494   2
   4  -8   5 237.126 4.79424   3
  -5   8  -5 230.583 6.16356   1
  -5   8  -5 222.777 5.33698   2
   5  -8   5 228.215 4.89989   3
  -6   8  -5 685.120 10.9450   2
  -6   8  -5 710.112 12.3747   1
   6  -8   5 696.707 10.4799   3
  -7   8  -5 18.8809 2.10041   2
  -7   8  -5 15.8912 2.66213   1
   7  -8   5 18.0301 2.03180   3
  -8   8  -5 1.96605 2.25307   1
  -9   8  -5 46.1032 3.95941   1
 -10   8  -5 15.1404 3.26860   1
 -11   8  -5 34.2462 4.14822   1
  12   7  -5 28.0943 3.58811   3
  11   7  -5 5.96565 2.46743   3
 -11  -7   5 -2.4005 2.18141   2
  10   7  -5 0.49198 2.04935   3
 -10  -7   5 0.58699 2.01964   2
   9   7  -5 10.2336 2.28576   3
  -9  -7   5 14.6242 2.52783   2
   8   7  -5 13.6487 2.35694   3
  -8  -7   5 13.5399 2.25498   2
   7   7  -5 2.56011 1.65178   3
  -7  -7   5 5.34968 1.86254   2
   6   7  -5 44.9343 3.14340   3
  -6  -7   5 50.2054 3.20239   2
   5   7  -5 51.2160 3.17036   3
  -5  -7   5 51.5117 2.94052   2
   4   7  -5 404.128 7.19954   3
  -4  -7   5 392.200 7.45149   2
   3   7  -5 69.5501 3.03169   3
  -3  -7   5 73.6712 3.16218   2
   2   7  -5 3.88180 1.17269   3
  -2  -7   5 5.30066 1.37364   2
  -2  -7   5 6.76630 0.79129   1
   1   7  -5 14.2704 1.43618   3
  -1  -7   5 18.0514 1.37852   1
  -1  -7   5 15.4239 1.75006   2
   0   7  -5 223.220 4.38220   3
   0   7  -5 223.494 4.89644   2
   0  -7   5 219.016 4.04480   1
  -1   7  -5 103.527 3.02758   1
  -1   7  -5 102.117 2.96256   3
  -1   7  -5 101.371 3.25632   2
  -2   7  -5 216.668 4.73343   2
  -2   7  -5 211.903 4.42246   3
  -2   7  -5 214.919 4.75507   1
  -3   7  -5 30.3909 2.17293   2
  -3   7  -5 34.3989 2.58230   1
   3  -7   5 32.4430 1.88495   3
  -4   7  -5 117.538 4.04178   1
  -4   7  -5 112.728 3.51600   2
   4  -7   5 119.979 3.30552   3
  -5   7  -5 21.9284 1.98167   2
  -5   7  -5 21.4628 2.39367   1
   5  -7   5 21.4749 1.85124   3
  -6   7  -5 149.186 5.10435   1
  -6   7  -5 143.899 4.18575   2
   6  -7   5 150.580 4.17323   3
  -7   7  -5 60.2935 3.75695   1
  -7   7  -5 61.9886 3.08894   2
   7  -7   5 62.0862 3.11576   3
  -8   7  -5 15.3195 2.62711   1
   8  -7   5 15.3662 2.28369   3
  -9   7  -5 164.916 6.31906   1
 -10   7  -5 3.62698 2.43365   1
 -11   7  -5 21.4472 3.47003   1
  13   6  -5 2.21043 2.46469   3
  12   6  -5 -0.2386 2.26947   3
  11   6  -5 92.7048 4.62014   3
 -11  -6   5 85.0249 4.75266   2
  10   6  -5 17.5557 2.71760   3
 -10  -6   5 8.90953 2.38969   2
   9   6  -5 15.5017 2.38532   3
  -9  -6   5 18.7049 2.64162   2
   8   6  -5 173.046 5.36966   3
  -8  -6   5 160.106 5.28299   2
   7   6  -5 187.910 5.21312   3
  -7  -6   5 188.263 5.39270   2
   6   6  -5 2.52208 1.51569   3
  -6  -6   5 0.60502 1.50751   2
   5   6  -5 2.96250 1.52787   3
  -5  -6   5 -1.2784 1.15102   2
   4   6  -5 321.223 6.14595   3
  -4  -6   5 321.155 6.31754   2
   3   6  -5 5.82084 1.23847   3
  -3  -6   5 5.97253 1.30420   2
   2   6  -5 173.365 3.89888   3
  -2  -6   5 176.814 4.16913   2
  -2  -6   5 183.024 2.60237   1
   1   6  -5 99.7687 2.82612   3
  -1  -6   5 100.089 2.18203   1
  -1  -6   5 94.9703 3.00182   2
   0   6  -5 292.586 5.34398   2
   0   6  -5 284.455 4.60774   1
   0   6  -5 284.372 5.04683   3
  -1   6  -5 18.9310 1.54798   3
  -1   6  -5 19.7558 1.76823   1
  -1   6  -5 23.5747 1.80446   2
  -2   6  -5 9.58740 1.24750   3
  -2   6  -5 9.44176 1.36900   1
  -2   6  -5 11.4613 1.39450   2
  -3   6  -5 7.72421 1.25522   2
  -3   6  -5 8.63495 1.54970   1
   3  -6   5 6.26450 1.10323   3
  -4   6  -5 54.7230 2.49158   2
  -4   6  -5 46.2113 2.82073   1
   4  -6   5 50.8688 2.35136   3
  -5   6  -5 179.593 4.22623   2
  -5   6  -5 184.530 5.23017   1
   5  -6   5 180.138 4.49281   3
  -6   6  -5 3.74837 1.76381   1
  -6   6  -5 0.85832 1.19862   2
   6  -6   5 1.53163 1.35372   3
  -7   6  -5 54.3410 3.58606   1
   7  -6   5 55.4923 3.09300   3
  -8   6  -5 16.0692 2.62821   1
   8  -6   5 20.5923 2.41990   3
  -9   6  -5 81.2319 4.61977   1
   9  -6   5 82.9254 4.15270   3
 -10   6  -5 16.5877 3.25294   1
 -11   6  -5 7.09705 2.89093   1
  13   5  -5 3.25338 2.43839   3
  12   5  -5 5.70312 2.47565   3
 -12  -5   5 4.66101 2.63734   2
  11   5  -5 225.361 6.81480   3
 -11  -5   5 227.451 6.99242   2
  10   5  -5 101.001 4.55660   3
 -10  -5   5 100.392 4.66868   2
   9   5  -5 -0.4271 1.71502   3
  -9  -5   5 0.16706 1.79500   2
   8   5  -5 6.33225 1.80563   3
  -8  -5   5 10.3608 2.11446   2
   7   5  -5 0.79349 1.53430   3
  -7  -5   5 4.02263 1.75170   2
   6   5  -5 68.5017 1.53824   1
   6   5  -5 62.1396 3.04031   3
  -6  -5   5 68.0196 3.16092   2
   5   5  -5 93.2839 3.32007   3
  -5  -5   5 92.8623 3.33965   2
   4   5  -5 103.074 3.21049   3
  -4  -5   5 104.337 3.46040   2
   3   5  -5 624.254 8.86340   3
  -3  -5   5 609.766 9.14372   2
   2   5  -5 413.434 6.48299   3
  -2  -5   5 422.562 4.92520   1
  -2  -5   5 433.786 5.00935   1
  -2  -5   5 412.567 6.74823   2
   1   5  -5 199.663 4.03825   3
   1   5  -5 194.123 3.15055   1
  -1  -5   5 202.755 4.09462   2
   0   5  -5 205.028 3.68903   1
   0   5  -5 212.321 4.13628   2
   0   5  -5 203.927 3.98881   3
  -1   5  -5 97.4305 2.67002   2
  -1   5  -5 95.0766 2.70011   3
  -1   5  -5 99.8598 2.79694   1
  -2   5  -5 138.478 3.42189   3
  -2   5  -5 132.507 3.15212   2
  -2   5  -5 140.409 3.64406   1
  -3   5  -5 6.03265 1.07013   2
  -3   5  -5 4.23619 1.40283   1
   3  -5   5 5.22893 1.06091   3
  -4   5  -5 127.592 4.05858   1
  -4   5  -5 122.247 3.09775   2
   4  -5   5 121.999 3.47680   3
  -5   5  -5 252.399 6.11802   1
  -5   5  -5 257.547 4.80788   2
   5  -5   5 260.322 5.50131   3
  -6   5  -5 77.8230 3.74937   1
  -6   5  -5 80.0333 2.77063   2
   6  -5   5 73.2373 3.28232   3
  -7   5  -5 37.7172 3.20713   1
   7  -5   5 41.1676 2.91447   3
  -8   5  -5 29.1363 3.19004   1
   8  -5   5 33.6676 2.98140   3
  -9   5  -5 2.33191 2.05307   1
   9  -5   5 -5.4553 1.83161   3
 -10   5  -5 114.550 5.70201   1
  10  -5   5 114.068 5.35861   3
 -11   5  -5 25.8689 3.58969   1
  13   4  -5 7.17836 2.54347   3
  12   4  -5 9.70472 2.52199   3
 -12  -4   5 2.16287 2.38533   2
  11   4  -5 16.8332 2.54778   3
 -11  -4   5 15.8723 2.89625   2
  10   4  -5 6.03842 2.07991   3
 -10  -4   5 8.70573 2.25352   2
   9   4  -5 23.7639 2.61249   3
  -9  -4   5 26.6148 2.84869   2
   8   4  -5 97.2571 3.82814   3
  -8  -4   5 98.1809 4.19669   2
   7   4  -5 6.30315 0.95575   1
   7   4  -5 4.98822 1.75666   3
  -7  -4   5 7.02120 1.85806   2
   6   4  -5 16.3745 1.15955   1
   6   4  -5 13.7377 1.77456   3
  -6  -4   5 15.7218 1.96244   2
   5   4  -5 99.2132 3.26089   3
   5   4  -5 112.542 1.86681   1
   5   4  -5 109.630 1.79200   1
  -5  -4   5 106.790 3.47090   2
   4   4  -5 6.73118 1.32708   3
  -4  -4   5 7.86793 1.31325   2
   3   4  -5 189.117 3.94833   3
  -3  -4   5 187.600 4.19012   2
   2   4  -5 599.655 6.92024   1
   2   4  -5 609.565 8.39142   3
  -2  -4   5 628.568 7.00752   1
  -2  -4   5 605.149 8.57759   2
   1   4  -5 12.3546 1.21585   3
   1   4  -5 14.0269 1.18937   1
  -1  -4   5 13.3382 1.26865   2
   0   4  -5 274.164 4.69939   3
   0   4  -5 270.011 4.40512   1
   0  -4   5 277.060 4.56597   2
  -1   4  -5 1637.98 19.1561   3
  -1   4  -5 1634.43 18.6180   2
  -1   4  -5 1618.21 19.1181   1
  -2   4  -5 265.101 4.32669   2
  -2   4  -5 277.633 5.27627   1
   2  -4   5 283.408 5.01317   3
  -3   4  -5 13.6545 1.65170   1
  -3   4  -5 14.9907 1.19449   2
   3  -4   5 16.0689 1.46632   3
  -4   4  -5 236.053 4.11185   2
  -4   4  -5 245.775 5.59138   1
   4  -4   5 243.928 5.08526   3
  -5   4  -5 93.6144 2.63441   2
  -5   4  -5 91.3618 3.79671   1
   5  -4   5 90.6175 3.24002   3
  -6   4  -5 2.00017 1.64086   1
   6  -4   5 -1.0806 1.35335   3
  -7   4  -5 203.089 6.13947   1
   7  -4   5 197.328 5.55778   3
  -8   4  -5 -0.7056 1.79167   1
   8  -4   5 0.59790 1.86561   3
  -9   4  -5 73.9881 4.55372   1
   9  -4   5 69.6775 4.33241   3
 -10   4  -5 1.56637 2.45825   1
  10  -4   5 -1.8443 2.26068   3
 -11   4  -5 28.7230 3.85875   1
  13   3  -5 0.22756 2.09430   3
  12   3  -5 7.23053 2.37065   3
 -12  -3   5 1.80145 2.49979   2
  11   3  -5 33.0192 3.11186   3
 -11  -3   5 28.9938 3.32214   2
  10   3  -5 2.02742 1.78789   3
 -10  -3   5 0.39023 1.86206   2
   9   3  -5 20.2074 2.28004   3
  -9  -3   5 17.5124 2.60798   2
   8   3  -5 284.776 5.05814   1
   8   3  -5 277.594 6.08096   3
  -8  -3   5 276.925 6.67602   2
   7   3  -5 884.068 11.0328   1
   7   3  -5 865.607 12.4005   3
  -7  -3   5 879.186 13.1646   2
   6   3  -5 925.642 11.0288   1
   6   3  -5 915.109 12.4842   3
  -6  -3   5 917.826 13.2168   2
   5   3  -5 334.267 4.46627   1
   5   3  -5 328.497 5.77667   3
  -5  -3   5 319.793 6.14708   2
   4   3  -5 160.039 3.71148   3
   4   3  -5 159.792 2.38622   1
  -4  -3   5 163.509 3.97365   2
   3   3  -5 646.871 7.23849   1
   3   3  -5 633.152 8.67099   3
  -3  -3   5 635.992 7.16177   1
  -3  -3   5 629.527 8.91376   2
   2   3  -5 766.294 8.78502   1
   2   3  -5 758.557 9.81370   3
  -2  -3   5 751.115 9.92210   2
   1   3  -5 58.1497 1.78502   1
   1   3  -5 57.2415 2.02753   3
  -1  -3   5 53.3264 1.93240   2
   0   3  -5 275.835 4.72514   3
   0   3  -5 295.229 4.70252   1
   0  -3   5 288.323 4.41878   2
  -1   3  -5 59.4588 2.30093   1
  -1   3  -5 59.3517 2.22946   3
   1  -3   5 59.3145 1.75797   2
  -2   3  -5 813.961 9.60897   2
  -2   3  -5 808.835 11.1338   1
   2  -3   5 816.403 10.8446   3
  -3   3  -5 118.356 3.62266   1
  -3   3  -5 121.325 2.33349   2
   3  -3   5 123.184 3.37733   3
  -4   3  -5 412.088 7.57650   1
  -4   3  -5 396.258 5.43766   2
   4  -3   5 407.965 7.09813   3
  -5   3  -5 153.029 2.97503   2
  -5   3  -5 150.899 4.68855   1
   5  -3   5 158.655 4.31052   3
  -6   3  -5 219.471 5.93081   1
   6  -3   5 229.446 5.72281   3
  -7   3  -5 72.7683 4.07600   1
   7  -3   5 76.8654 3.82294   3
  -8   3  -5 -1.7613 1.64377   1
   8  -3   5 1.17179 1.87077   3
  -9   3  -5 3.67756 2.27860   1
   9  -3   5 6.47482 2.42173   3
 -10   3  -5 4.27474 2.34635   1
  10  -3   5 -1.4153 2.24710   3
 -11   3  -5 0.15760 2.33281   1
  11  -3   5 -6.9023 2.26774   3
  13   2  -5 42.2194 3.66551   3
 -13  -2   5 44.8238 4.22371   2
  12   2  -5 33.5581 3.23034   3
 -12  -2   5 33.1181 3.59016   2
  11   2  -5 2.41754 1.90039   3
 -11  -2   5 2.51204 2.12981   2
  10   2  -5 6.63341 1.93041   3
 -10  -2   5 3.54321 1.91772   2
   9   2  -5 6.60790 1.32291   1
   9   2  -5 4.62181 1.72513   3
  -9  -2   5 5.37686 2.08476   2
   8   2  -5 25.2933 2.27965   3
   8   2  -5 29.3742 1.97402   1
  -8  -2   5 29.6811 2.80275   2
   7   2  -5 10.4987 1.23472   1
   7   2  -5 9.41317 1.67924   3
  -7  -2   5 9.48090 1.87734   2
   6   2  -5 701.857 9.99010   3
   6   2  -5 707.101 9.08907   1
  -6  -2   5 708.276 10.8263   2
   5   2  -5 304.209 4.55382   1
   5   2  -5 310.519 5.43339   3
  -5  -2   5 310.631 6.04328   2
   4   2  -5 181.359 2.97437   1
   4   2  -5 177.087 3.71024   3
  -4  -2   5 178.162 4.05390   2
   3   2  -5 15.1728 1.17309   1
   3   2  -5 15.6070 1.32350   3
  -3  -2   5 14.3228 1.46076   2
   2   2  -5 27.5946 1.67257   3
   2   2  -5 25.2319 1.38705   1
  -2  -2   5 25.5507 1.68608   2
   1   2  -5 4.90881 0.89255   1
   1   2  -5 5.23001 0.91017   3
  -1  -2   5 6.06804 0.88009   2
   0   2  -5 1287.91 15.2964   1
   0   2  -5 1269.78 15.2797   3
   0  -2   5 1292.47 14.4944   2
  -1   2  -5 3037.35 36.1954   1
   1  -2   5 3108.96 33.6321   2
   1  -2   5 3046.67 34.0236   3
  -2   2  -5 691.397 9.99001   1
   2  -2   5 695.963 7.87913   2
   2  -2   5 686.001 9.56840   3
   2  -2   5 699.530 7.86303   2
  -3   2  -5 709.284 10.6256   1
  -3   2  -5 718.479 8.01129   2
   3  -2   5 706.868 10.1656   3
  -4   2  -5 138.290 4.37954   1
  -4   2  -5 139.447 2.22699   2
   4  -2   5 141.978 3.90538   3
  -5   2  -5 1008.32 14.8075   1
   5  -2   5 1037.35 14.5570   3
  -6   2  -5 27.3077 2.75320   1
   6  -2   5 23.4015 2.48613   3
  -7   2  -5 8.39588 2.09158   1
   7  -2   5 14.5786 2.34238   3
  -8   2  -5 -1.0655 1.67920   1
   8  -2   5 -0.0249 1.86847   3
  -9   2  -5 7.33547 2.47089   1
   9  -2   5 7.91537 2.52013   3
 -10   2  -5 3.16217 2.52947   1
  10  -2   5 7.29398 2.79617   3
 -11   2  -5 22.8983 3.55324   1
  11  -2   5 17.6111 3.53413   3
 -13  -1   5 3.54633 2.50400   2
  12   1  -5 14.8338 2.51448   3
 -12  -1   5 15.7551 2.89669   2
  11   1  -5 56.5289 3.48840   3
 -11  -1   5 54.2645 3.96266   2
  10   1  -5 4.59739 1.81013   3
  10   1  -5 2.20145 1.32910   1
 -10  -1   5 3.99239 2.16267   2
   9   1  -5 58.3355 3.07403   3
   9   1  -5 57.8535 2.80177   1
  -9  -1   5 52.9100 3.63257   2
   8   1  -5 252.417 5.12444   1
   8   1  -5 261.029 5.49952   3
  -8  -1   5 272.565 6.64034   2
   7   1  -5 285.980 5.18282   1
   7   1  -5 271.931 5.39532   3
  -7  -1   5 278.518 6.28333   2
   6   1  -5 228.974 4.24706   1
   6   1  -5 224.958 4.54654   3
  -6  -1   5 221.357 5.25983   2
   5   1  -5 55.5919 2.26555   3
   5   1  -5 58.4439 2.05334   1
  -5  -1   5 62.4456 2.72492   2
   4   1  -5 136.771 2.84022   1
   4   1  -5 139.964 3.12885   3
  -4  -1   5 136.081 3.54319   2
   3   1  -5 1116.65 12.8982   1
   3   1  -5 1115.00 13.2139   3
  -3  -1   5 1089.21 13.6824   2
   2   1  -5 35.8690 1.73460   3
   2   1  -5 40.0813 1.70435   1
  -2  -1   5 32.4913 1.80644   2
   1   1  -5 1072.95 12.8066   3
   1   1  -5 1051.70 12.7755   1
  -1  -1   5 1061.96 12.3978   2
   0   1  -5 1054.77 12.9477   3
   0   1  -5 1062.22 13.1339   1
   0  -1   5 1046.45 11.8901   2
  -1   1  -5 3902.11 46.6219   1
   1  -1   5 3888.60 44.4893   3
   1  -1   5 3931.30 41.8988   2
   1  -1   5 3845.97 41.6835   2
  -2   1  -5 855.843 11.8606   1
   2  -1   5 865.806 11.5368   3
  -3   1  -5 351.140 6.65286   1
   3  -1   5 356.985 6.36638   3
  -4   1  -5 1363.09 18.2075   1
   4  -1   5 1390.47 17.8871   3
  -5   1  -5 46.3732 3.02616   1
   5  -1   5 46.5909 2.80948   3
  -6   1  -5 27.5184 2.67967   1
   6  -1   5 28.4495 2.58590   3
  -7   1  -5 112.200 4.55081   1
   7  -1   5 111.518 4.54166   3
  -8   1  -5 1.49019 1.78981   1
   8  -1   5 -0.7661 1.99171   3
  -9   1  -5 68.3148 4.40096   1
   9  -1   5 56.7129 4.26661   3
 -10   1  -5 77.3066 4.85246   1
  10  -1   5 74.8434 4.95366   3
 -11   1  -5 19.0018 3.32255   1
  11  -1   5 21.0839 3.67143   3
 -13   0   5 -1.2723 2.22705   2
 -12   0   5 32.1896 3.52394   2
  11   0  -5 46.4776 3.20090   1
  11   0  -5 51.0877 3.10004   3
 -11   0   5 54.4123 3.96893   2
  10   0  -5 44.5585 2.79858   3
  10   0  -5 45.3334 2.82034   1
 -10   0   5 40.3648 3.56439   2
   9   0  -5 1.29378 1.30181   1
   9   0  -5 1.76181 1.40542   3
  -9   0   5 3.47693 2.04568   2
   8   0  -5 38.1936 2.36554   1
   8   0  -5 48.1430 2.56906   3
  -8   0   5 41.1837 3.33601   2
   7   0  -5 137.574 3.64506   1
   7   0  -5 142.766 3.59841   3
  -7   0   5 141.637 4.71674   2
   6   0  -5 521.957 7.77011   1
   6   0  -5 519.633 7.55844   3
  -6   0   5 516.492 8.84043   2
   5   0  -5 59.8651 2.11858   3
   5   0  -5 63.6497 2.27334   1
  -5   0   5 57.4329 2.70099   2
   4   0  -5 104.944 2.52704   3
   4   0  -5 108.790 2.75138   1
  -4   0   5 100.840 3.27658   2
   3   0  -5 60.6945 2.02820   3
   3   0  -5 58.6164 2.12591   1
  -3   0   5 57.9498 2.45720   2
   2   0  -5 274.289 4.54739   1
   2   0  -5 267.312 4.31463   3
  -2   0   5 272.650 4.55060   2
   1   0  -5 3004.41 37.0037   1
   1   0  -5 3064.22 35.8737   3
  -1   0   5 3084.96 33.0291   2
   0   0  -5 3086.58 36.4253   1
   0   0   5 3010.71 35.3638   3
   0   0   5 3103.60 34.1961   2
  -1   0  -5 549.794 8.33515   1
   1   0   5 559.408 7.98198   3
  -2   0  -5 82.9800 3.06453   1
   2   0   5 88.2458 2.91467   3
  -3   0  -5 325.367 6.42573   1
   3   0   5 325.092 6.21662   3
  -4   0  -5 1238.40 17.1081   1
   4   0   5 1289.77 17.0120   3
  -5   0  -5 107.520 4.11341   1
   5   0   5 110.616 4.19480   3
  -6   0  -5 0.07598 1.54821   1
   6   0   5 2.16058 1.76968   3
  -7   0  -5 11.0209 2.26265   1
   7   0   5 10.7671 2.36261   3
  -8   0  -5 10.0310 2.32419   1
   8   0   5 8.29095 2.47851   3
  -9   0  -5 12.0817 2.79906   1
   9   0   5 9.72972 2.80510   3
 -10   0  -5 28.0999 3.57815   1
  10   0   5 24.1363 3.52442   3
 -11   0  -5 3.74941 2.46937   1
  11   0   5 -3.3975 2.60029   3
 -13   1   5 98.3564 5.33894   2
 -12   1   5 4.93929 2.48359   2
  11  -1  -5 62.5457 3.64203   1
 -11   1   5 61.0158 4.19600   2
  10  -1  -5 367.378 7.59982   1
  10  -1  -5 356.804 6.81202   3
 -10   1   5 353.346 8.41205   2
   9  -1  -5 340.637 6.97468   1
   9  -1  -5 344.119 6.30557   3
  -9   1   5 331.935 7.83076   2
   8  -1  -5 9.09941 1.46509   3
   8  -1  -5 7.71145 1.59469   1
  -8   1   5 11.7622 2.31448   2
   7  -1  -5 6.33733 1.30462   3
   7  -1  -5 9.36988 1.49133   1
  -7   1   5 7.60277 1.88447   2
   6  -1  -5 1413.60 16.6510   3
   6  -1  -5 1418.89 17.5230   1
  -6   1   5 1426.74 18.6464   2
   5  -1  -5 16.5955 1.52715   1
   5  -1  -5 15.9107 1.22011   3
  -5   1   5 15.2740 1.90536   2
   4  -1  -5 296.263 4.44358   3
   4  -1  -5 290.367 5.02564   1
  -4   1   5 281.697 5.47194   2
   3  -1  -5 121.261 3.07978   1
   3  -1  -5 121.201 2.60005   3
  -3   1   5 126.127 3.33118   2
   2  -1  -5 30.5354 1.57149   3
   2  -1  -5 30.2376 2.03725   1
  -2   1   5 28.0157 1.80755   2
   1  -1  -5 77.3355 2.78617   1
  -1   1   5 75.9710 2.19253   3
  -1   1   5 73.0124 2.21376   2
   0  -1  -5 106.607 3.16766   1
   0   1   5 109.382 2.22853   2
   0   1   5 103.202 2.67425   3
  -1  -1  -5 1401.45 15.1544   2
  -1  -1  -5 1414.94 17.6842   1
   1   1   5 1413.54 17.1674   3
   1   1   5 1412.78 15.1654   2
  -2  -1  -5 14.0414 1.72381   1
   2   1   5 13.1289 1.43130   3
  -3  -1  -5 367.951 7.12046   1
   3   1   5 374.058 6.89193   3
  -4  -1  -5 62.2822 3.24780   1
   4   1   5 65.1563 3.26183   3
  -5  -1  -5 48.9718 3.14460   1
   5   1   5 49.5627 3.07365   3
  -6  -1  -5 28.6792 2.76338   1
   6   1   5 28.9752 2.85587   3
  -7  -1  -5 97.8758 4.35573   1
   7   1   5 109.946 4.90875   3
  -8  -1  -5 101.786 4.78743   1
   8   1   5 99.4138 5.02472   3
  -9  -1  -5 35.4887 3.65027   1
   9   1   5 36.2459 3.96047   3
 -10  -1  -5 3.63556 2.54559   1
  10   1   5 1.08278 2.78797   3
 -11  -1  -5 -1.5492 2.36407   1
  11   1   5 -2.3421 2.73042   3
 -14   2   5 15.9768 3.12546   2
 -13   2   5 492.260 11.2835   2
  12  -2  -5 44.1747 3.48822   1
 -12   2   5 54.2100 4.26267   2
  11  -2  -5 0.97974 1.71105   1
 -11   2   5 4.19399 2.33541   2
  10  -2  -5 30.1030 2.71205   1
 -10   2   5 28.5902 3.26295   2
   9  -2  -5 116.385 4.15750   1
   9  -2  -5 121.173 3.46433   3
  -9   2   5 118.828 4.91820   2
   8  -2  -5 41.8381 2.17716   3
   8  -2  -5 39.7847 2.52402   1
  -8   2   5 37.0579 3.09751   2
   7  -2  -5 259.954 4.49846   3
   7  -2  -5 247.628 5.44586   1
  -7   2   5 252.906 6.33095   2
   6  -2  -5 40.7313 2.55642   1
   6  -2  -5 35.6215 1.71569   3
  -6   2   5 37.6626 2.75693   2
   5  -2  -5 523.605 6.87327   3
   5  -2  -5 520.886 8.12270   1
  -5   2   5 549.957 8.86969   2
   4  -2  -5 465.464 6.08628   3
   4  -2  -5 456.144 7.29002   1
  -4   2   5 468.352 7.64936   2
   3  -2  -5 167.820 3.05185   3
   3  -2  -5 169.378 4.01204   1
  -3   2   5 166.845 3.86613   2
   2  -2  -5 107.480 3.13025   1
  -2   2   5 105.277 2.36381   3
  -2   2   5 107.862 2.95949   2
   1  -2  -5 241.861 4.87359   1
  -1   2   5 242.053 4.13509   2
  -1   2   5 237.668 4.14764   3
   0   2   5 218.370 4.21458   3
   0   2   5 216.965 3.58320   2
  -1  -2  -5 145.668 4.14068   1
   1   2   5 145.886 2.47406   2
   1   2   5 154.259 3.62125   3
  -2  -2  -5 41.0069 2.69780   1
  -2  -2  -5 42.8272 1.03374   2
   2   2   5 42.4276 2.47683   3
  -3  -2  -5 6.39094 1.78816   1
   3   2   5 8.37264 1.68082   3
  -4  -2  -5 27.5935 2.63142   1
   4   2   5 26.4255 2.48675   3
  -5  -2  -5 11.6523 2.05981   1
   5   2   5 10.8873 2.08414   3
  -6  -2  -5 22.5109 2.56015   1
   6   2   5 22.2309 2.67390   3
  -7  -2  -5 22.5181 2.89163   1
   7   2   5 24.4945 3.09372   3
  -8  -2  -5 288.238 7.76885   1
   8   2   5 278.608 7.91179   3
  -9  -2  -5 167.983 6.33724   1
   9   2   5 173.430 6.84963   3
 -10  -2  -5 -1.3771 2.20695   1
  10   2   5 -1.6901 2.49050   3
 -14   3   5 45.9286 4.31353   2
 -13   3   5 109.818 5.64552   2
  12  -3  -5 1.05286 1.98842   1
 -12   3   5 0.67392 2.28671   2
  11  -3  -5 85.2921 4.20576   1
 -11   3   5 87.2773 4.50726   2
  10  -3  -5 0.39252 1.60779   1
 -10   3   5 -0.4143 2.11167   2
   9  -3  -5 0.19711 1.49963   1
  -9   3   5 2.17220 2.00349   2
   8  -3  -5 177.495 4.96896   1
   8  -3  -5 189.754 3.74130   3
  -8   3   5 185.980 5.75450   2
   7  -3  -5 242.472 4.00845   3
   7  -3  -5 233.353 5.46985   1
  -7   3   5 237.844 6.10251   2
   6  -3  -5 33.1934 1.56766   3
   6  -3  -5 36.2212 2.68903   1
  -6   3   5 32.9741 2.76974   2
   5  -3  -5 179.201 4.53782   1
   5  -3  -5 178.989 2.96963   3
  -5   3   5 182.260 4.88994   2
   4  -3  -5 5.32228 0.79147   3
   4  -3  -5 6.44524 1.40029   1
  -4   3   5 4.79409 1.39429   2
   3  -3  -5 41.1321 2.40767   1
  -3   3   5 41.9266 2.25290   2
  -3   3   5 41.8326 1.41810   3
  -2   3   5 81.8981 2.74806   2
  -2   3   5 79.5059 2.11166   3
   1  -3  -5 2102.64 25.1096   1
  -1   3   5 2126.55 24.1109   2
  -1   3   5 2137.22 24.0756   3
   0  -3  -5 28.3956 2.39461   1
   0   3   5 28.7606 1.70037   2
   0   3   5 32.8300 1.89691   3
  -1  -3  -5 32.9786 2.54575   1
   1   3   5 35.8410 2.21551   3
   1   3   5 34.6362 1.55825   2
  -2  -3  -5 2.71246 1.56869   1
   2   3   5 2.49288 1.35935   3
  -3  -3  -5 411.639 8.05671   1
  -3  -3  -5 435.567 5.32457   2
   3   3   5 431.908 8.00199   3
  -4  -3  -5 71.9826 3.58257   1
   4   3   5 77.0010 3.82389   3
  -5  -3  -5 11.1114 2.17128   1
   5   3   5 10.8317 2.12766   3
  -6  -3  -5 19.5681 2.60025   1
   6   3   5 17.1072 2.61449   3
  -7  -3  -5 103.041 4.69588   1
   7   3   5 89.6214 4.65474   3
  -8  -3  -5 3.47153 2.16789   1
   8   3   5 3.72931 2.41206   3
  -9  -3  -5 94.9436 5.04184   1
   9   3   5 85.1952 5.28748   3
 -10  -3  -5 11.4835 2.92420   1
  10   3   5 15.9191 3.53060   3
  13  -4  -5 120.310 5.60558   1
 -13   4   5 121.343 6.05735   2
  12  -4  -5 3.10091 2.10399   1
 -12   4   5 7.11661 2.53832   2
  11  -4  -5 40.6858 3.46711   1
 -11   4   5 48.7910 4.07916   2
  10  -4  -5 26.7528 2.76617   1
 -10   4   5 28.5571 3.30134   2
   9  -4  -5 32.1954 2.91701   1
  -9   4   5 29.9734 3.21229   2
   8  -4  -5 75.5382 3.63847   1
  -8   4   5 68.3885 4.00733   2
   7  -4  -5 2.25497 1.49331   1
  -7   4   5 1.14479 1.87314   2
   6  -4  -5 284.794 6.14224   1
   6  -4  -5 282.614 3.84535   3
  -6   4   5 284.581 6.50062   2
   5  -4  -5 53.0605 2.90295   1
  -5   4   5 49.8526 3.21936   2
  -5   4   5 50.8179 1.28009   3
   4  -4  -5 13.7264 1.80788   1
  -4   4   5 15.8779 0.96031   3
  -4   4   5 13.7436 1.91248   2
   3  -4  -5 207.373 4.94132   1
  -3   4   5 207.085 4.79018   2
  -3   4   5 209.739 3.38152   3
   2  -4  -5 87.5944 3.32583   1
  -2   4   5 95.5355 2.36509   3
  -2   4   5 95.4568 3.10974   2
   1  -4  -5 93.8239 3.65788   1
  -1   4   5 92.3149 2.70243   3
  -1   4   5 96.1127 2.85815   2
   0  -4  -5 58.2868 3.09673   1
   0   4   5 57.7831 2.43491   3
   0   4   5 61.2773 2.35156   2
  -1  -4  -5 497.188 8.70035   1
   1   4   5 507.982 6.96393   2
   1   4   5 489.628 8.03168   3
  -2  -4  -5 16.5903 2.13801   1
   2   4   5 16.7355 1.41847   2
   2   4   5 17.4790 1.92301   3
  -3  -4  -5 581.859 10.2279   1
   3   4   5 585.030 10.0318   3
  -4  -4  -5 39.8673 3.04565   1
   4   4   5 41.2663 3.27380   3
  -5  -4  -5 25.2367 2.77690   1
   5   4   5 21.6590 2.76856   3
  -6  -4  -5 -1.0107 1.55960   1
   6   4   5 -1.6957 1.87550   3
  -7  -4  -5 22.3411 2.86283   1
   7   4   5 16.5211 3.00318   3
  -8  -4  -5 79.6699 4.55590   1
   8   4   5 75.3195 5.01034   3
  -9  -4  -5 -1.0233 2.13880   1
   9   4   5 1.81987 2.62144   3
 -10  -4  -5 45.1269 4.22034   1
  13  -5  -5 -5.2133 1.87970   1
 -13   5   5 -5.7343 2.06057   2
  12  -5  -5 47.0341 4.03009   1
 -12   5   5 43.3768 4.10510   2
  11  -5  -5 0.33058 2.09951   1
 -11   5   5 6.99305 2.53116   2
  10  -5  -5 41.0889 3.41872   1
 -10   5   5 41.4015 3.73654   2
   9  -5  -5 25.2940 2.79424   1
  -9   5   5 28.9680 3.09810   2
   8  -5  -5 1.88813 1.75231   1
  -8   5   5 0.86206 1.99319   2
   7  -5  -5 5.72809 1.74030   1
  -7   5   5 3.52013 1.96468   2
   6  -5  -5 37.7058 2.85967   1
  -6   5   5 36.1408 2.98524   2
   5  -5  -5 10.8800 1.93293   1
  -5   5   5 9.44915 2.01593   2
  -4   5   5 79.0510 1.69153   3
  -4   5   5 76.3151 3.30264   2
   3  -5  -5 85.6487 3.55060   1
  -3   5   5 83.2366 2.08485   3
  -3   5   5 86.1586 3.42485   2
   2  -5  -5 62.7449 3.41001   1
  -2   5   5 55.3472 2.56625   2
  -2   5   5 59.1225 2.12434   3
   1  -5  -5 12.4660 1.94163   1
  -1   5   5 6.67144 1.40170   2
  -1   5   5 10.6509 1.32442   3
   0  -5  -5 118.125 4.37020   1
   0   5   5 112.507 3.22203   2
   0   5   5 116.480 3.41513   3
  -1  -5  -5 105.695 4.33349   1
   1   5   5 109.735 3.54604   3
   1   5   5 105.322 2.93795   2
  -2  -5  -5 6.73305 1.90081   1
   2   5   5 8.65131 1.25281   2
   2   5   5 5.91760 1.74341   3
  -3  -5  -5 -1.0103 1.53915   1
   3   5   5 0.10068 1.69338   3
  -4  -5  -5 1.14633 1.70528   1
   4   5   5 0.89878 1.74232   3
  -5  -5  -5 122.577 4.89456   1
   5   5   5 134.354 5.29983   3
  -6  -5  -5 38.5447 3.20053   1
   6   5   5 43.0725 3.77416   3
  -7  -5  -5 46.3278 3.70134   1
   7   5   5 45.8760 3.91962   3
  -8  -5  -5 9.06894 2.50000   1
   8   5   5 5.20127 2.70482   3
  -9  -5  -5 43.5736 4.00058   1
   9   5   5 35.9588 4.24186   3
  13  -6  -5 -1.2316 2.34259   1
 -13   6   5 -0.7377 2.29863   2
  12  -6  -5 13.5088 3.00519   1
 -12   6   5 18.8807 3.23590   2
  11  -6  -5 116.828 5.11293   1
 -11   6   5 113.093 5.58082   2
  10  -6  -5 25.3352 3.02323   1
 -10   6   5 26.4467 3.31697   2
   9  -6  -5 17.0813 2.61255   1
  -9   6   5 17.7775 2.70722   2
   8  -6  -5 1.05153 1.87727   1
  -8   6   5 2.13777 2.08324   2
   7  -6  -5 42.6973 3.10095   1
  -7   6   5 43.1554 3.24144   2
   6  -6  -5 135.148 4.67733   1
  -6   6   5 135.231 4.88751   2
   5  -6  -5 48.0297 3.20047   1
  -5   6   5 44.9476 3.37488   2
   4  -6  -5 70.3931 3.54591   1
  -4   6   5 69.6865 3.52999   2
   3  -6  -5 469.763 8.63216   1
  -3   6   5 470.403 8.31214   2
  -3   6   5 468.230 6.30906   3
   2  -6  -5 256.746 6.05355   1
  -2   6   5 255.272 4.53494   3
  -2   6   5 250.029 5.52436   2
   1  -6  -5 8.07550 1.94617   1
  -1   6   5 5.94704 1.48668   2
  -1   6   5 7.24231 1.33320   3
   0  -6  -5 182.619 5.30078   1
   0   6   5 197.344 4.58306   3
   0   6   5 193.565 4.47712   2
  -1  -6  -5 67.5895 3.83741   1
   1   6   5 64.5590 3.23252   3
   1   6   5 67.1070 2.62480   2
  -2  -6  -5 61.4484 3.56087   1
   2   6   5 66.8185 3.53795   3
   2   6   5 71.8999 2.62575   2
  -3  -6  -5 4.59986 1.86596   1
   3   6   5 4.04063 1.98267   3
  -4  -6  -5 58.0083 3.82239   1
   4   6   5 57.7383 3.87162   3
  -5  -6  -5 100.102 4.59821   1
   5   6   5 101.841 4.96528   3
  -6  -6  -5 19.0037 2.63950   1
   6   6   5 24.0912 3.24411   3
  -7  -6  -5 6.91230 2.40509   1
   7   6   5 -1.7086 2.49322   3
  -8  -6  -5 131.047 5.68297   1
   8   6   5 141.408 6.30432   3
  -9  -6  -5 130.400 5.81862   1
   9   6   5 110.824 6.27243   3
  13  -7  -5 10.3422 3.05598   1
 -13   7   5 18.2205 3.21343   2
  12  -7  -5 47.5923 4.05958   1
 -12   7   5 43.1210 4.16870   2
  11  -7  -5 116.105 5.49951   1
 -11   7   5 108.117 5.35054   2
  10  -7  -5 36.3384 3.68535   1
 -10   7   5 43.4174 3.72526   2
   9  -7  -5 2.48763 2.09140   1
  -9   7   5 1.59866 1.90791   2
   8  -7  -5 41.1044 3.53829   1
  -8   7   5 36.1401 3.26833   2
   7  -7  -5 14.5579 2.37003   1
  -7   7   5 14.5733 2.44303   2
   6  -7  -5 2.31789 1.91665   1
  -6   7   5 1.23684 1.81020   2
   5  -7  -5 21.5390 2.64485   1
  -5   7   5 19.2857 2.36598   2
   4  -7  -5 116.577 4.46351   1
  -4   7   5 120.278 4.47696   2
   3  -7  -5 1.49903 1.80561   1
  -3   7   5 1.57871 1.64921   2
   2  -7  -5 231.597 6.15687   1
  -2   7   5 231.897 4.41566   3
  -2   7   5 232.468 5.51222   2
   1  -7  -5 23.6665 2.66323   1
  -1   7   5 27.8339 2.29708   3
  -1   7   5 24.9084 2.27144   2
   0  -7  -5 282.425 6.80659   1
   0   7   5 282.046 5.81444   3
   0   7   5 284.569 5.77676   2
  -1  -7  -5 10.5742 2.30317   1
   1   7   5 6.28931 1.83668   3
   1   7   5 7.87244 1.53193   2
  -2  -7  -5 60.8472 3.88766   1
   2   7   5 66.6720 2.73713   2
   2   7   5 64.2422 3.59259   3
  -3  -7  -5 132.484 4.98388   1
   3   7   5 146.269 5.14597   3
  -4  -7  -5 79.5648 4.29328   1
   4   7   5 80.9048 4.42736   3
  -5  -7  -5 79.4021 4.30754   1
   5   7   5 78.7933 4.70920   3
  -6  -7  -5 2.73717 2.09823   1
   6   7   5 2.92525 2.31385   3
  -7  -7  -5 4.79760 2.27938   1
   7   7   5 -0.2696 2.68822   3
  -8  -7  -5 16.4979 2.88086   1
   8   7   5 12.4457 3.41918   3
  12  -8  -5 153.465 6.70011   1
 -12   8   5 154.912 6.66111   2
  11  -8  -5 2.63934 2.64154   1
 -11   8   5 6.61227 2.64573   2
  10  -8  -5 28.0066 3.51264   1
 -10   8   5 21.2388 3.11894   2
   9  -8  -5 21.0948 3.06143   1
  -9   8   5 23.3895 3.19643   2
   8  -8  -5 222.130 6.73552   1
  -8   8   5 208.631 6.54118   2
   7  -8  -5 27.1336 2.95512   1
  -7   8   5 33.1101 3.27022   2
   6  -8  -5 4.87786 2.06488   1
  -6   8   5 7.60901 2.25201   2
   5  -8  -5 82.3231 4.09910   1
  -5   8   5 80.6315 3.87953   2
   4  -8  -5 5.83849 2.07199   1
  -4   8   5 7.06681 2.03880   2
   3  -8  -5 31.6450 2.95048   1
  -3   8   5 27.8867 2.56477   2
   2  -8  -5 70.3518 3.80437   1
  -2   8   5 72.0791 2.61252   3
  -2   8   5 73.5971 3.47223   2
   1  -8  -5 25.0999 2.89469   1
  -1   8   5 22.2244 1.94154   3
  -1   8   5 21.9738 2.24918   2
   0  -8  -5 56.6543 3.92366   1
   0   8   5 59.0879 2.99847   3
   0   8   5 58.3253 3.06271   2
  -1  -8  -5 34.6181 3.12851   1
   1   8   5 36.0420 2.91980   3
   1   8   5 38.1735 2.57053   2
  -2  -8  -5 8.44100 2.33842   1
   2   8   5 7.11550 2.05025   3
   2   8   5 7.16126 1.58885   2
  -3  -8  -5 29.3873 3.09130   1
   3   8   5 30.6338 3.14685   3
  -4  -8  -5 46.4058 3.73555   1
   4   8   5 43.6859 3.66711   3
  -5  -8  -5 21.7983 3.01969   1
   5   8   5 15.7686 3.06242   3
  -6  -8  -5 0.80175 2.03833   1
   6   8   5 -1.5710 2.38810   3
  -7  -8  -5 56.0340 4.07722   1
   7   8   5 57.1799 4.88390   3
  12  -9  -5 17.3727 3.52890   1
 -12   9   5 12.4337 3.19538   2
  11  -9  -5 -4.2264 2.34558   1
 -11   9   5 -1.0360 2.41510   2
  10  -9  -5 -2.7295 2.31878   1
 -10   9   5 2.26093 2.16695   2
   9  -9  -5 20.1223 3.19010   1
  -9   9   5 20.5501 3.18257   2
   8  -9  -5 -5.5888 1.72770   1
  -8   9   5 -2.6231 2.05767   2
   7  -9  -5 105.986 4.80872   1
  -7   9   5 105.383 4.93284   2
   6  -9  -5 66.6575 4.01758   1
  -6   9   5 58.7319 3.87624   2
   5  -9  -5 4.24304 2.10430   1
  -5   9   5 3.78476 2.03394   2
   4  -9  -5 111.407 4.81356   1
  -4   9   5 116.769 4.66114   2
   3  -9  -5 274.104 7.26564   1
  -3   9   5 267.515 6.59859   2
   2  -9  -5 62.5324 4.13391   1
  -2   9   5 67.0694 3.54516   2
   1  -9  -5 42.1239 3.77561   1
  -1   9   5 44.2917 2.97921   2
  -1   9   5 39.3051 2.56148   3
   0  -9  -5 64.6194 3.93582   1
   0   9   5 56.6967 3.19488   3
   0   9   5 58.3466 3.14559   2
  -1  -9  -5 121.308 5.15424   1
   1   9   5 129.185 4.23536   2
   1   9   5 124.264 4.41228   3
  -2  -9  -5 1.83811 2.08762   1
   2   9   5 2.29160 1.94849   3
  -3  -9  -5 -2.4883 1.92579   1
   3   9   5 -0.7848 2.02419   3
  -4  -9  -5 43.3576 3.81132   1
   4   9   5 37.4985 3.64936   3
  -5  -9  -5 5.94056 2.37364   1
   5   9   5 1.52972 2.49297   3
  -6  -9  -5 104.747 5.12343   1
   6   9   5 103.492 5.67770   3
   7   9   5 28.2325 3.95867   3
  11 -10  -5 -3.0264 2.49851   1
 -11  10   5 -0.5959 2.30923   2
  10 -10  -5 198.756 7.46747   1
 -10  10   5 198.221 7.28007   2
   9 -10  -5 13.3650 2.97791   1
  -9  10   5 19.4349 3.15424   2
   8 -10  -5 1.55660 2.29269   1
  -8  10   5 7.08437 2.51230   2
   7 -10  -5 100.233 4.98070   1
  -7  10   5 106.070 5.11907   2
   6 -10  -5 12.7307 2.68455   1
  -6  10   5 13.0314 2.57865   2
   5 -10  -5 9.45408 2.57762   1
  -5  10   5 10.9870 2.32632   2
   4 -10  -5 94.2967 4.67602   1
  -4  10   5 96.7656 4.52558   2
   3 -10  -5 17.3174 2.76628   1
  -3  10   5 15.3429 2.40543   2
   2 -10  -5 13.5097 2.74159   1
  -2  10   5 12.1905 2.24073   2
   1 -10  -5 84.2563 4.70507   1
  -1  10   5 88.6720 3.98124   2
   0 -10  -5 34.7202 3.57652   1
   0  10   5 35.1840 2.78064   2
  -1 -10  -5 0.66479 2.09682   1
   1  10   5 3.01807 1.66681   2
   1  10   5 3.24490 1.85034   3
  -2 -10  -5 25.9696 3.24993   1
   2  10   5 22.5777 2.83302   3
  -3 -10  -5 9.56482 2.67327   1
   3  10   5 8.83555 2.52882   3
  -4 -10  -5 3.63680 2.29169   1
   4  10   5 -2.9533 2.24518   3
  -5 -10  -5 1.85158 2.18267   1
   5  10   5 -4.0201 2.41250   3
   6  10   5 -1.8927 2.55682   3
  10 -11  -5 45.2060 4.60749   1
 -10  11   5 50.5923 4.20787   2
   9 -11  -5 5.03870 2.69767   1
  -9  11   5 -1.2412 2.19091   2
   8 -11  -5 30.0681 3.70891   1
  -8  11   5 29.6742 3.65144   2
   7 -11  -5 32.8754 3.72866   1
  -7  11   5 30.1813 3.43821   2
   6 -11  -5 38.5883 3.79501   1
  -6  11   5 35.2419 3.54791   2
   5 -11  -5 -2.4805 2.25709   1
  -5  11   5 1.23600 2.04100   2
   4 -11  -5 0.11197 2.13352   1
  -4  11   5 -1.8149 1.84580   2
   3 -11  -5 77.9643 4.51663   1
  -3  11   5 75.4946 4.13321   2
   2 -11  -5 141.184 5.64496   1
  -2  11   5 135.655 5.13081   2
   1 -11  -5 7.84758 2.68711   1
  -1  11   5 7.62956 2.14770   2
   0 -11  -5 27.4686 3.37861   1
   0  11   5 24.3695 2.75916   2
  -1 -11  -5 32.5603 3.65585   1
  -2 -11  -5 307.710 8.47367   1
   2  11   5 298.631 7.47458   3
  -3 -11  -5 25.8024 3.48442   1
   3  11   5 22.1673 3.13585   3
  -4 -11  -5 24.3395 3.26571   1
   4  11   5 14.9478 3.09862   3
  -5 -11  -5 3.56972 2.41800   1
   5  11   5 -4.3199 2.48879   3
   9 -12  -5 -5.4984 2.18439   1
  -9  12   5 1.91223 2.34932   2
   8 -12  -5 9.96919 2.95447   1
  -8  12   5 10.6874 2.76898   2
   7 -12  -5 85.5186 5.34450   1
  -7  12   5 83.1898 5.03328   2
   6 -12  -5 29.3171 3.69297   1
  -6  12   5 29.2820 3.44769   2
   5 -12  -5 22.5545 3.34646   1
  -5  12   5 19.0318 2.90973   2
   4 -12  -5 -0.3142 2.50496   1
  -4  12   5 2.29330 2.00030   2
   3 -12  -5 -0.4096 2.33048   1
  -3  12   5 -1.9012 1.87865   2
   2 -12  -5 156.853 6.46921   1
  -2  12   5 159.676 5.71337   2
   1 -12  -5 42.5654 4.14146   1
  -1  12   5 48.9361 3.60425   2
   0 -12  -5 0.07095 2.45059   1
   0  12   5 -1.6567 1.67082   2
  -1 -12  -5 105.537 5.57985   1
  -2 -12  -5 88.0169 5.18481   1
  -3 -12  -5 1.84407 2.24285   1
  -4 -12  -5 -2.5137 2.06841   1
   4  12   5 -6.3284 2.40429   3
   8 -13  -5 14.1015 3.62256   1
  -8  13   5 18.0048 3.34348   2
   7 -13  -5 -1.0597 2.76333   1
  -7  13   5 1.37760 2.17512   2
   6 -13  -5 5.98469 2.90062   1
  -6  13   5 3.60600 2.48228   2
   5 -13  -5 8.59807 2.85138   1
  -5  13   5 8.34473 2.65261   2
   4 -13  -5 16.5740 3.43553   1
  -4  13   5 21.7126 3.14835   2
   3 -13  -5 2.04702 2.78945   1
  -3  13   5 -5.6564 1.88490   2
   2 -13  -5 12.4240 3.21001   1
  -2  13   5 14.3296 2.81123   2
   1 -13  -5 -1.5649 2.30536   1
  -1  13   5 0.56121 2.11142   2
   0 -13  -5 3.98271 2.77003   1
  -1 -13  -5 2.62427 2.74419   1
  -2 -13  -5 5.08957 2.63810   1
  -3 -13  -5 29.2283 3.74214   1
   7 -14  -5 11.8171 3.34675   1
  -7  14   5 6.36253 2.72207   2
   6 -14  -5 17.6793 3.52768   1
  -6  14   5 10.4968 2.82570   2
   5 -14  -5 49.3050 4.72195   1
  -5  14   5 56.8715 4.45084   2
   4 -14  -5 46.0109 4.60155   1
  -4  14   5 47.2786 4.25162   2
   3 -14  -5 39.0250 4.37575   1
  -3  14   5 35.8960 3.75287   2
   2 -14  -5 57.6723 5.11365   1
  -2  14   5 58.6360 4.25424   2
   1 -14  -5 8.50592 3.16444   1
  -1  14   5 5.79864 2.50492   2
   0 -14  -5 16.3282 3.40385   1
  -1 -14  -5 4.54816 2.77097   1
  -5  15   5 36.2426 4.09141   2
   4 -15  -5 -5.0117 2.60021   1
  -4  15   5 1.13930 2.31330   2
   3 -15  -5 44.9655 4.75445   1
  -3  15   5 38.3825 4.03261   2
   2 -15  -5 34.6496 4.35135   1
  -2  15   5 29.1169 3.70267   2
   1 -15  -5 -1.3936 2.54044   1
   0 -18   6 47.6498 4.57651   2
  -1  18  -6 68.7470 5.00063   2
  -4 -17   6 18.5712 3.30826   2
  -3 -17   6 38.9318 4.10921   2
  -2 -17   6 -2.5711 1.77311   2
  -1 -17   6 4.37160 2.62074   2
   0 -17   6 66.5709 4.90717   2
  -1  17  -6 38.7230 4.12267   2
  -2  17  -6 4.47280 2.51714   2
  -3  17  -6 18.4690 3.28118   2
  -4  17  -6 68.9922 4.87506   2
  -5  17  -6 121.372 6.05896   2
   6  16  -6 40.0494 3.66447   3
  -6 -16   6 42.5116 4.23361   2
   5  16  -6 2.97950 2.14641   3
  -5 -16   6 1.12271 2.39126   2
   4  16  -6 17.7247 2.61261   3
  -4 -16   6 12.8742 2.92259   2
   3  16  -6 3.81324 2.04388   3
  -3 -16   6 1.16315 2.31422   2
  -2 -16   6 83.4547 4.79675   2
  -1 -16   6 55.9611 4.15987   2
   0  16  -6 12.3603 2.78859   2
  -1  16  -6 79.7767 4.77081   2
  -2  16  -6 35.9973 3.83423   2
  -3  16  -6 2.13767 2.33989   2
  -4  16  -6 0.28761 2.25029   2
   4 -16   6 -0.6715 2.35050   1
  -5  16  -6 156.901 6.44411   2
   5 -16   6 134.293 6.01536   1
  -6  16  -6 37.4797 3.89727   2
   6 -16   6 33.0899 3.75855   1
   7  15  -6 1.98956 2.22160   3
  -7 -15   6 -1.7617 2.09165   2
   6  15  -6 14.1213 2.63357   3
  -6 -15   6 8.24808 2.65785   2
   5  15  -6 42.3189 3.53130   3
  -5 -15   6 49.0198 4.12411   2
   4  15  -6 84.4201 4.25621   3
  -4 -15   6 72.0129 4.47349   2
   3  15  -6 26.0727 2.75717   3
  -3 -15   6 23.5418 3.14142   2
   2  15  -6 152.629 5.00633   3
  -2 -15   6 157.885 6.26805   2
  -1 -15   6 130.092 5.55358   2
   0  15  -6 51.0491 4.14605   2
  -1  15  -6 10.1960 2.64150   2
  -2  15  -6 12.1266 2.63790   2
  -3  15  -6 5.71807 2.36272   2
   3 -15   6 2.24911 2.27434   1
  -4  15  -6 34.5496 3.60330   2
   4 -15   6 37.6067 3.59706   1
  -5  15  -6 -3.4125 1.76893   2
   5 -15   6 -0.5244 2.33451   1
  -6  15  -6 -0.0973 2.07799   2
   6 -15   6 -0.8637 2.42372   1
  -7  15  -6 7.03693 2.53051   2
   7 -15   6 9.33220 3.04809   1
   8  14  -6 12.9269 2.78006   3
  -8 -14   6 10.5037 2.82460   2
   7  14  -6 3.15480 2.14890   3
  -7 -14   6 -0.5758 2.23635   2
   6  14  -6 14.4762 2.57906   3
  -6 -14   6 11.3783 2.71694   2
   5  14  -6 8.57584 2.24054   3
  -5 -14   6 11.9908 2.70236   2
   4  14  -6 0.77660 1.80379   3
  -4 -14   6 0.45016 2.03871   2
   3  14  -6 0.11686 1.55214   3
  -3 -14   6 0.51323 1.87927   2
   2  14  -6 -0.1835 1.49338   3
  -2 -14   6 0.06211 1.75458   2
   1  14  -6 9.44766 1.86256   3
  -1 -14   6 3.35406 2.02239   2
   0  14  -6 155.925 5.82644   2
   0  14  -6 158.874 4.71027   3
  -1  14  -6 100.312 4.91028   2
  -2  14  -6 42.5404 3.69252   2
   2 -14   6 36.5848 3.17292   1
  -3  14  -6 2.41060 2.08618   2
   3 -14   6 -2.3858 1.78196   1
  -4  14  -6 1.77167 1.95791   2
   4 -14   6 0.75094 2.04270   1
  -5  14  -6 7.37694 2.39314   2
   5 -14   6 3.71815 2.31002   1
  -6  14  -6 43.3153 3.75645   2
   6 -14   6 40.6920 4.06867   1
  -7  14  -6 90.0554 4.78872   2
   7 -14   6 87.1108 5.09724   1
   8 -14   6 -3.1985 2.38334   1
   9  13  -6 89.8022 5.23048   3
  -9 -13   6 81.4650 5.03096   2
   8  13  -6 137.666 5.94953   3
  -8 -13   6 133.291 5.86213   2
   7  13  -6 16.9800 2.87954   3
  -7 -13   6 9.06005 2.64098   2
   6  13  -6 154.374 5.67216   3
  -6 -13   6 146.234 5.73946   2
   5  13  -6 3.49197 1.84285   3
  -5 -13   6 6.65330 2.26817   2
   4  13  -6 2.59224 1.71855   3
  -4 -13   6 -0.8849 1.80025   2
   3  13  -6 7.35845 1.89726   3
  -3 -13   6 11.6755 2.47733   2
   2  13  -6 33.8354 2.77148   3
  -2 -13   6 23.9275 2.84477   2
   1  13  -6 1.54887 1.46679   3
  -1 -13   6 2.87784 1.94962   2
   0  13  -6 0.90573 1.35857   3
   0  13  -6 0.36591 1.87939   2
  -1  13  -6 3.61262 1.98445   2
  -1  13  -6 3.83559 1.47574   3
   1 -13   6 2.11389 1.70538   1
  -2  13  -6 13.3877 2.43232   2
   2 -13   6 10.7916 2.09972   1
  -3  13  -6 3.40871 1.93968   2
   3 -13   6 -0.3305 1.64523   1
  -4  13  -6 7.60615 2.25223   2
   4 -13   6 9.16125 2.30924   1
  -5  13  -6 5.07468 2.07269   2
   5 -13   6 4.98132 2.19744   1
  -6  13  -6 154.571 5.70860   2
   6 -13   6 147.389 5.94125   1
  -7  13  -6 31.1998 3.32591   2
   7 -13   6 24.9628 3.56579   1
   8 -13   6 31.2134 3.82425   1
 -10 -12   6 35.6554 4.03257   2
   9  12  -6 0.08027 2.39594   3
  -9 -12   6 -4.1300 1.95262   2
   8  12  -6 83.1793 4.75595   3
  -8 -12   6 76.8488 4.59962   2
   7  12  -6 47.6110 3.88051   3
  -7 -12   6 47.7584 3.81135   2
   6  12  -6 9.23828 2.28625   3
  -6 -12   6 10.1033 2.26868   2
   5  12  -6 25.5167 2.77353   3
  -5 -12   6 29.0825 3.09307   2
   4  12  -6 6.70369 1.87852   3
  -4 -12   6 5.66580 1.98095   2
   3  12  -6 8.66486 1.90091   3
  -3 -12   6 9.99346 2.24810   2
   2  12  -6 255.617 6.05723   3
  -2 -12   6 269.538 7.13027   2
   1  12  -6 513.389 8.87819   3
   1  12  -6 509.228 10.1632   2
  -1 -12   6 510.231 10.2369   2
   0  12  -6 18.9850 2.52164   2
   0  12  -6 17.3036 2.00231   3
   0 -12   6 16.9417 2.01860   1
  -1  12  -6 11.6682 1.76863   3
  -1  12  -6 9.93467 2.13214   2
   1 -12   6 12.5209 1.92572   1
  -2  12  -6 79.7761 4.06156   2
  -2  12  -6 76.0553 3.15619   3
   2 -12   6 78.7575 3.70169   1
  -3  12  -6 20.1181 2.55626   2
   3 -12   6 21.9141 2.46765   1
  -4  12  -6 2.91045 1.85568   2
   4 -12   6 -0.1615 1.63394   1
  -5  12  -6 61.6323 3.72002   2
   5 -12   6 55.1329 3.59227   1
  -6  12  -6 5.29639 2.01503   2
   6 -12   6 4.43441 2.29365   1
  -7  12  -6 9.55157 2.27627   2
   7 -12   6 6.84741 2.38599   1
   8 -12   6 21.9637 3.25460   1
   9 -12   6 22.7216 3.61710   1
  10  11  -6 33.4605 3.65482   3
 -10 -11   6 38.1873 3.98202   2
   9  11  -6 69.2944 4.61839   3
  -9 -11   6 75.0663 4.75737   2
   8  11  -6 1.82150 2.04979   3
  -8 -11   6 4.20045 2.09941   2
   7  11  -6 113.295 4.93334   3
  -7 -11   6 114.546 4.88503   2
   6  11  -6 6.20742 1.91624   3
  -6 -11   6 6.86604 2.04636   2
   5  11  -6 384.626 8.12037   3
  -5 -11   6 373.409 8.54574   2
   4  11  -6 284.465 6.68631   3
  -4 -11   6 289.755 7.25964   2
   3  11  -6 43.1628 2.99481   3
  -3 -11   6 44.0613 3.37246   2
   2  11  -6 0.18441 1.38029   3
  -2 -11   6 1.09537 1.53773   2
   1  11  -6 -1.6348 1.50422   2
   1  11  -6 0.41730 1.34149   3
  -1 -11   6 -1.0057 1.48390   2
  -1 -11   6 -0.9820 1.25517   1
   0  11  -6 247.876 5.51318   3
   0  11  -6 267.435 6.67733   2
   0 -11   6 258.738 5.34792   1
  -1  11  -6 28.9070 2.78897   2
  -1  11  -6 27.4810 2.28276   3
   1 -11   6 27.9722 2.39626   1
  -2  11  -6 8.03222 1.46864   3
  -2  11  -6 5.57058 1.86881   2
   2 -11   6 4.58388 1.64363   1
  -3  11  -6 139.982 3.95030   3
  -3  11  -6 135.770 4.80543   2
   3 -11   6 138.306 4.61952   1
  -4  11  -6 118.687 4.50052   2
   4 -11   6 123.687 4.68887   1
   4 -11   6 125.866 3.65545   3
  -5  11  -6 118.356 4.51107   2
   5 -11   6 112.762 4.66129   1
  -6  11  -6 27.7297 2.77802   2
   6 -11   6 29.1000 3.10798   1
  -7  11  -6 32.4886 2.98215   2
   7 -11   6 31.0162 3.50001   1
   8 -11   6 5.46649 2.44008   1
   9 -11   6 16.2175 3.06319   1
  11  10  -6 22.6545 3.17217   3
 -11 -10   6 22.6733 3.59019   2
  10  10  -6 7.69839 2.74202   3
 -10 -10   6 13.2026 2.77017   2
   9  10  -6 64.0673 4.33321   3
  -9 -10   6 72.2368 4.40615   2
   8  10  -6 34.3570 3.32005   3
  -8 -10   6 33.8124 3.43174   2
   7  10  -6 2.30655 1.88893   3
  -7 -10   6 -0.9833 1.72041   2
   6  10  -6 2.61193 1.69223   3
  -6 -10   6 5.06939 1.92322   2
   5  10  -6 325.112 7.20474   3
  -5 -10   6 323.170 7.69718   2
   4  10  -6 63.6305 3.22610   3
  -4 -10   6 57.4358 3.32196   2
   3  10  -6 11.5797 1.81490   3
  -3 -10   6 12.9062 2.05899   2
   2  10  -6 34.2529 2.59970   3
  -2 -10   6 37.1008 2.81879   2
  -2 -10   6 31.8359 2.00315   1
   1  10  -6 56.9086 2.90558   3
  -1 -10   6 58.6848 3.49906   2
  -1 -10   6 52.2606 2.47965   1
   0  10  -6 6.47975 1.86045   2
   0  10  -6 5.36328 1.44626   3
   0 -10   6 6.04770 1.37792   1
  -1  10  -6 25.8254 2.16394   3
  -1  10  -6 22.5746 2.36144   2
   1 -10   6 24.7781 2.12576   1
  -2  10  -6 204.076 5.46274   2
  -2  10  -6 199.039 4.67442   3
   2 -10   6 201.798 5.07666   1
  -3  10  -6 25.5853 2.12176   3
  -3  10  -6 25.8103 2.49036   2
   3 -10   6 25.9917 2.50332   1
  -4  10  -6 77.7164 3.57317   2
   4 -10   6 67.6911 3.66200   1
   4 -10   6 73.0191 2.85485   3
  -5  10  -6 0.67900 1.71049   1
  -5  10  -6 3.57763 1.64951   2
   5 -10   6 3.99172 1.85879   1
   5 -10   6 2.91987 1.24822   3
  -6  10  -6 187.802 5.44538   2
  -6  10  -6 183.695 6.03857   1
  -7  10  -6 1.16638 2.09887   1
  -8  10  -6 7.50591 2.54697   1
   8 -10   6 6.43413 2.33647   1
   9 -10   6 6.65609 2.50136   1
  10 -10   6 3.87412 2.46825   1
  11   9  -6 26.0044 3.25801   3
 -11  -9   6 14.2681 3.05829   2
  10   9  -6 8.70942 2.58365   3
 -10  -9   6 9.97923 2.70413   2
   9   9  -6 117.002 5.20489   3
  -9  -9   6 126.635 5.38524   2
   8   9  -6 138.371 5.28616   3
  -8  -9   6 131.076 5.20802   2
   7   9  -6 2.58279 1.82895   3
  -7  -9   6 0.09536 1.63113   2
   6   9  -6 28.7562 2.65872   3
  -6  -9   6 29.9003 2.91085   2
   5   9  -6 2.37080 1.71229   3
  -5  -9   6 2.86237 1.59638   2
   4   9  -6 58.9381 3.07424   3
  -4  -9   6 62.6105 3.45009   2
   3   9  -6 18.9739 2.01059   3
  -3  -9   6 18.1553 2.13120   2
   2   9  -6 152.540 4.29787   3
  -2  -9   6 158.736 4.83413   2
  -2  -9   6 152.422 3.06526   1
   1   9  -6 630.174 9.77326   3
  -1  -9   6 671.661 8.86952   1
  -1  -9   6 657.807 10.7554   2
   0   9  -6 144.712 4.36445   2
   0   9  -6 137.522 3.85012   3
   0  -9   6 142.852 3.60851   1
  -1   9  -6 5.17440 1.36326   3
  -1   9  -6 6.78555 1.59665   2
   1  -9   6 8.15430 1.44867   1
  -2   9  -6 55.7969 2.80410   3
  -2   9  -6 54.1610 2.94645   1
  -2   9  -6 61.4135 3.10839   2
  -3   9  -6 706.008 10.2871   3
  -3   9  -6 710.602 11.1202   1
  -3   9  -6 698.386 11.0785   2
  -4   9  -6 358.411 7.11907   2
  -4   9  -6 347.042 7.44376   1
   4  -9   6 351.969 6.46386   3
  -5   9  -6 150.950 5.24980   1
  -5   9  -6 162.281 4.65881   2
   5  -9   6 155.462 4.21832   3
  -6   9  -6 45.7143 3.63157   1
  -6   9  -6 48.2228 2.88655   2
   6  -9   6 51.2873 2.76823   3
  -7   9  -6 28.7499 3.30263   1
  -8   9  -6 27.5980 3.33898   1
  -9   9  -6 9.93932 2.87315   1
 -10   9  -6 -1.3948 2.25370   1
  12   8  -6 8.72185 2.68320   3
 -12  -8   6 7.31343 2.76695   2
  11   8  -6 65.2469 4.49227   3
 -11  -8   6 76.5071 4.79239   2
  10   8  -6 21.2820 3.01886   3
 -10  -8   6 22.0258 3.11330   2
   9   8  -6 -1.7607 1.87589   3
  -9  -8   6 1.55623 1.86031   2
   8   8  -6 43.4469 3.22565   3
  -8  -8   6 47.2368 3.48972   2
   7   8  -6 228.003 6.08404   3
  -7  -8   6 232.757 6.39773   2
   6   8  -6 5.33879 1.72398   3
  -6  -8   6 7.46288 1.84655   2
   5   8  -6 93.4198 3.74137   3
  -5  -8   6 102.264 4.14733   2
   4   8  -6 2.63838 1.46072   3
  -4  -8   6 2.00786 1.39870   2
   3   8  -6 45.8804 2.79747   3
  -3  -8   6 43.6455 2.75461   2
   2   8  -6 0.23879 1.15894   3
  -2  -8   6 0.27410 0.76683   1
  -2  -8   6 -0.4665 1.12419   2
   1   8  -6 150.120 3.98247   3
  -1  -8   6 149.898 4.25050   2
  -1  -8   6 147.706 3.10748   1
   0   8  -6 479.731 8.15440   2
   0   8  -6 467.174 7.53334   3
   0  -8   6 472.840 7.12910   1
  -1   8  -6 -1.6311 1.03977   1
  -1   8  -6 2.26023 1.20175   3
  -1   8  -6 1.86429 1.22773   2
  -2   8  -6 50.3052 2.66840   2
  -2   8  -6 56.0044 2.86984   1
  -2   8  -6 52.4516 2.73315   3
  -3   8  -6 55.7111 2.79097   2
  -3   8  -6 54.6592 2.93970   1
   3  -8   6 51.3516 2.38755   3
  -4   8  -6 374.285 7.59871   1
  -4   8  -6 368.765 6.86175   2
   4  -8   6 366.080 6.61685   3
  -5   8  -6 70.0867 3.64172   1
  -5   8  -6 72.8689 3.08008   2
   5  -8   6 71.4406 3.01380   3
  -6   8  -6 3.92030 1.94881   1
  -6   8  -6 4.54394 1.52684   2
   6  -8   6 3.39801 1.37810   3
  -7   8  -6 -0.1727 1.86784   1
   7  -8   6 -0.6473 1.49619   3
  -8   8  -6 45.1452 4.03338   1
  -9   8  -6 21.9931 3.40197   1
 -10   8  -6 2.91026 2.52744   1
  12   7  -6 -0.3417 2.00780   3
 -12  -7   6 -3.6988 2.42184   2
  11   7  -6 1.74521 2.24438   3
 -11  -7   6 -0.1538 2.24932   2
  10   7  -6 27.2457 3.10793   3
 -10  -7   6 18.9673 3.02919   2
   9   7  -6 153.749 5.43500   3
  -9  -7   6 149.331 5.53983   2
   8   7  -6 53.9665 3.40749   3
  -8  -7   6 67.3675 3.93398   2
   7   7  -6 42.6339 3.21091   3
  -7  -7   6 38.3728 2.94115   2
   6   7  -6 77.1704 3.66093   3
  -6  -7   6 75.5903 3.56948   2
   5   7  -6 863.045 12.6235   3
  -5  -7   6 853.338 13.0461   2
   4   7  -6 14.2873 1.89808   3
  -4  -7   6 11.9015 1.85981   2
   3   7  -6 93.7323 3.25286   3
  -3  -7   6 94.4401 3.55856   2
   2   7  -6 7.31194 1.43777   3
  -2  -7   6 8.68576 1.43831   2
  -2  -7   6 8.98371 0.82269   1
   1   7  -6 574.385 8.63704   3
  -1  -7   6 558.176 8.91167   2
  -1  -7   6 578.044 7.50810   1
   0   7  -6 1.32116 0.91206   1
   0   7  -6 2.36449 1.09714   3
   0   7  -6 4.05943 1.33991   2
  -1   7  -6 34.8022 2.27320   2
  -1   7  -6 30.6635 2.23658   3
  -1   7  -6 39.2796 2.23117   1
  -2   7  -6 0.37567 1.09409   2
  -2   7  -6 0.54212 1.15503   3
  -2   7  -6 2.22696 1.23284   1
  -3   7  -6 23.6699 1.96677   2
  -3   7  -6 19.9411 2.08746   1
   3  -7   6 24.9793 1.90079   3
  -4   7  -6 111.706 3.42743   2
  -4   7  -6 110.081 4.05350   1
   4  -7   6 109.694 3.39373   3
  -5   7  -6 13.4769 1.63153   2
  -5   7  -6 15.3010 2.32901   1
   5  -7   6 11.6283 1.68461   3
  -6   7  -6 7.70641 2.22086   1
  -6   7  -6 11.4526 1.58764   2
   6  -7   6 9.15700 1.63834   3
  -7   7  -6 125.277 5.09672   1
   7  -7   6 117.881 4.36366   3
  -8   7  -6 56.2151 3.93224   1
   8  -7   6 62.6876 3.78221   3
  -9   7  -6 -0.9698 2.30742   1
 -10   7  -6 0.47297 2.29333   1
  13   6  -6 56.3949 4.43429   3
  12   6  -6 62.5060 4.39409   3
 -12  -6   6 62.8551 4.55754   2
  11   6  -6 33.4560 3.48786   3
 -11  -6   6 36.5761 3.87812   2
  10   6  -6 36.2707 3.25648   3
 -10  -6   6 36.3967 3.59038   2
   9   6  -6 287.884 7.03952   3
  -9  -6   6 292.720 7.53165   2
   8   6  -6 122.851 4.62039   3
  -8  -6   6 120.773 4.76527   2
   7   6  -6 40.6987 3.12149   3
  -7  -6   6 41.6181 2.94687   2
   6   6  -6 45.3965 2.87029   3
  -6  -6   6 43.7770 2.88784   2
   5   6  -6 445.298 7.79457   3
  -5  -6   6 440.511 8.13040   2
   4   6  -6 51.2683 2.82993   3
  -4  -6   6 52.0483 2.85125   2
   3   6  -6 6.62414 1.34444   3
  -3  -6   6 6.70032 1.35774   2
   2   6  -6 2.48953 1.05114   3
  -2  -6   6 1.25989 0.54630   1
  -2  -6   6 2.55306 1.16490   2
   1   6  -6 159.679 2.97041   1
   1   6  -6 151.646 3.65832   3
  -1  -6   6 155.709 3.80138   2
   0   6  -6 -1.5516 0.93897   3
   0   6  -6 -0.1906 0.82008   1
   0  -6   6 1.00787 0.98119   2
  -1   6  -6 538.452 8.00855   2
  -1   6  -6 525.394 8.04837   3
  -1   6  -6 536.899 7.96923   1
  -2   6  -6 112.340 3.39992   3
  -2   6  -6 111.507 3.43312   1
  -2   6  -6 119.263 3.14736   2
  -3   6  -6 88.6371 3.50098   1
  -3   6  -6 90.6579 2.86795   2
   3  -6   6 93.2220 3.03156   3
  -4   6  -6 116.004 4.10560   1
  -4   6  -6 124.738 3.33592   2
   4  -6   6 119.871 3.61453   3
  -5   6  -6 223.947 4.53101   2
  -5   6  -6 225.623 5.93180   1
   5  -6   6 218.594 5.20272   3
  -6   6  -6 82.9044 4.07061   1
   6  -6   6 84.4863 3.52323   3
  -7   6  -6 95.9436 4.47939   1
   7  -6   6 89.0090 3.85721   3
  -8   6  -6 0.76986 1.98401   1
   8  -6   6 3.65043 1.88839   3
  -9   6  -6 3.47797 2.26252   1
   9  -6   6 3.08596 2.17298   3
 -10   6  -6 91.1210 5.38021   1
 -11   6  -6 -1.9399 2.31559   1
  13   5  -6 21.4246 3.21988   3
 -13  -5   6 13.0065 3.22126   2
  12   5  -6 33.9206 3.35812   3
 -12  -5   6 33.7457 3.79460   2
  11   5  -6 23.5958 3.02665   3
 -11  -5   6 25.4119 3.26810   2
  10   5  -6 7.43548 2.14772   3
 -10  -5   6 12.2925 2.67071   2
   9   5  -6 125.868 4.52512   3
  -9  -5   6 125.983 5.06281   2
   8   5  -6 97.3094 4.07306   3
  -8  -5   6 95.4798 4.33804   2
   7   5  -6 287.674 6.32171   3
  -7  -5   6 290.895 6.69362   2
   6   5  -6 9.28736 1.69394   3
  -6  -5   6 6.35275 1.77916   2
   5   5  -6 237.146 5.16367   3
  -5  -5   6 226.469 5.31946   2
   4   5  -6 172.279 4.26322   3
  -4  -5   6 174.245 4.39052   2
   3   5  -6 1600.28 19.3512   3
  -3  -5   6 1606.31 19.7360   2
   2   5  -6 4.93405 1.12708   3
   2   5  -6 6.48506 0.65156   1
  -2  -5   6 6.31621 1.24803   2
   1   5  -6 0.19694 0.97481   3
   1   5  -6 -0.6278 0.63961   1
  -1  -5   6 -1.4336 0.84232   2
   0   5  -6 380.414 6.17639   3
   0   5  -6 367.137 5.70762   1
   0  -5   6 375.995 5.99492   2
  -1   5  -6 70.7612 2.71626   3
  -1   5  -6 72.7924 2.43901   2
  -1   5  -6 75.2796 2.67187   1
  -2   5  -6 365.946 5.75271   2
  -2   5  -6 375.836 6.48156   3
  -2   5  -6 374.051 6.65328   1
  -3   5  -6 67.6625 2.30560   2
  -3   5  -6 66.8782 3.17307   1
   3  -5   6 69.0912 2.59521   3
  -4   5  -6 32.2047 2.62958   1
  -4   5  -6 34.0504 1.83106   2
   4  -5   6 34.6967 2.33128   3
  -5   5  -6 9.12396 1.20593   2
  -5   5  -6 8.91570 1.99929   1
   5  -5   6 8.74090 1.60424   3
  -6   5  -6 -2.0196 1.54544   1
   6  -5   6 -1.2125 1.34468   3
  -7   5  -6 30.4072 3.01951   1
   7  -5   6 28.0819 2.71365   3
  -8   5  -6 2.93405 2.03815   1
   8  -5   6 1.02563 1.79893   3
  -9   5  -6 152.409 6.11486   1
   9  -5   6 162.959 5.78758   3
 -10   5  -6 7.74646 2.86608   1
  10  -5   6 10.3986 2.85655   3
 -11   5  -6 0.00763 2.53612   1
  13   4  -6 3.20711 2.35562   3
 -13  -4   6 6.48512 2.80480   2
  12   4  -6 3.59740 2.23803   3
 -12  -4   6 7.74426 2.70631   2
  11   4  -6 8.64298 2.29505   3
 -11  -4   6 7.72022 2.61131   2
  10   4  -6 59.6482 3.62174   3
 -10  -4   6 68.5430 4.17615   2
   9   4  -6 11.4464 2.00913   3
  -9  -4   6 13.2080 2.42378   2
   8   4  -6 53.5826 3.03169   3
  -8  -4   6 53.3828 3.35194   2
   7   4  -6 2092.01 25.8166   3
  -7  -4   6 2156.60 26.7869   2
   6   4  -6 883.828 12.4645   3
   6   4  -6 882.298 10.0711   1
  -6  -4   6 880.776 13.0596   2
   5   4  -6 13.8685 1.65015   3
  -5  -4   6 13.0624 1.70922   2
   4   4  -6 182.069 4.10697   3
  -4  -4   6 174.999 4.27428   2
   3   4  -6 375.922 6.17695   3
   3   4  -6 366.457 4.44253   1
  -3  -4   6 368.078 4.41798   1
  -3  -4   6 368.089 6.33899   2
   2   4  -6 273.101 3.91791   1
   2   4  -6 268.192 4.89553   3
  -2  -4   6 271.608 4.95838   2
   1   4  -6 21.0321 1.73406   3
   1   4  -6 18.9836 1.46211   1
  -1  -4   6 20.7249 1.68924   2
   0   4  -6 16.3451 1.36774   1
   0   4  -6 15.5722 1.42714   3
   0  -4   6 15.7396 1.27774   2
  -1   4  -6 109.718 3.12731   3
  -1   4  -6 118.986 3.29755   1
   1  -4   6 112.150 2.65005   2
  -2   4  -6 366.581 6.63411   1
  -2   4  -6 375.567 5.40884   2
   2  -4   6 373.586 6.38729   3
  -3   4  -6 87.5522 3.36994   1
  -3   4  -6 87.9877 2.23720   2
   3  -4   6 84.8842 2.90761   3
  -4   4  -6 88.7922 3.62386   1
  -4   4  -6 95.4003 2.36146   2
   4  -4   6 96.7801 3.30268   3
  -5   4  -6 23.9163 2.47218   1
   5  -4   6 15.0299 1.93606   3
  -6   4  -6 0.07607 1.65066   1
   6  -4   6 2.28127 1.43047   3
  -7   4  -6 -3.7842 1.57785   1
   7  -4   6 -0.0029 1.64462   3
  -8   4  -6 -3.0497 1.64497   1
   8  -4   6 -0.1251 1.86512   3
  -9   4  -6 53.0847 4.07777   1
   9  -4   6 58.1507 4.06696   3
 -10   4  -6 7.16555 2.64393   1
  10  -4   6 -2.6679 2.32318   3
 -11   4  -6 6.63804 2.77457   1
  11  -4   6 -4.1628 2.48839   3
  13   3  -6 86.0377 4.74907   3
 -13  -3   6 91.6579 5.28078   2
  12   3  -6 1.09329 1.94682   3
 -12  -3   6 2.74677 2.50071   2
  11   3  -6 19.8177 2.64548   3
 -11  -3   6 24.1788 3.20892   2
  10   3  -6 46.8961 3.21745   3
 -10  -3   6 38.2026 3.35890   2
   9   3  -6 101.323 4.01173   3
  -9  -3   6 100.067 4.36852   2
   8   3  -6 29.6401 1.84534   1
   8   3  -6 35.4432 2.60607   3
  -8  -3   6 27.2206 2.76142   2
   7   3  -6 56.6233 3.05418   3
   7   3  -6 53.3104 2.02241   1
  -7  -3   6 51.5121 3.20040   2
   6   3  -6 70.8346 2.90394   3
   6   3  -6 71.2757 2.06987   1
  -6  -3   6 75.0959 3.34856   2
   5   3  -6 93.6768 2.07999   1
   5   3  -6 97.2048 3.05008   3
  -5  -3   6 94.1716 3.47534   2
   4   3  -6 733.482 10.0628   3
   4   3  -6 743.431 8.57689   1
  -4  -3   6 724.549 10.4883   2
   3   3  -6 123.298 2.35121   1
   3   3  -6 120.455 3.06539   3
  -3  -3   6 117.661 3.24620   2
   2   3  -6 150.401 2.89046   1
  -2  -3   6 149.205 3.36394   2
   1   3  -6 1264.68 14.8085   1
   1   3  -6 1232.72 15.2157   3
  -1  -3   6 1258.03 14.9003   2
   0   3  -6 703.732 9.45880   1
   0   3  -6 692.831 9.54881   3
   0  -3   6 704.141 8.85776   2
  -1   3  -6 413.643 6.68633   3
  -1   3  -6 411.673 6.75477   1
   1  -3   6 419.245 5.59374   2
  -2   3  -6 16.8166 1.75337   1
   2  -3   6 15.7692 1.09738   2
   2  -3   6 18.2825 1.61075   3
  -3   3  -6 31.4533 2.45197   1
   3  -3   6 25.2270 2.08992   3
  -4   3  -6 92.1510 1.89801   2
  -4   3  -6 88.8287 3.82809   1
   4  -3   6 89.1883 3.29906   3
  -5   3  -6 195.417 5.44562   1
   5  -3   6 179.362 4.90989   3
  -6   3  -6 45.1217 3.43084   1
   6  -3   6 46.7097 3.10279   3
  -7   3  -6 119.469 5.00585   1
   7  -3   6 115.239 4.68014   3
  -8   3  -6 108.745 4.91170   1
   8  -3   6 112.102 4.90984   3
  -9   3  -6 2.67102 2.16514   1
   9  -3   6 4.23867 2.41710   3
 -10   3  -6 0.32526 2.34759   1
  10  -3   6 -1.6387 2.43491   3
 -11   3  -6 16.3218 3.36414   1
  11  -3   6 2.69437 2.88926   3
 -13  -2   6 17.4964 3.18966   2
  12   2  -6 53.4819 3.61563   3
 -12  -2   6 52.0549 4.23583   2
  11   2  -6 52.5312 3.38821   3
 -11  -2   6 54.8764 4.19059   2
  10   2  -6 12.3202 2.03101   3
 -10  -2   6 11.0221 2.54142   2
   9   2  -6 2.58505 1.59278   3
   9   2  -6 3.51814 1.23741   1
  -9  -2   6 1.72085 1.92573   2
   8   2  -6 5.03443 1.61283   3
   8   2  -6 4.12422 1.09681   1
  -8  -2   6 4.90328 1.81234   2
   7   2  -6 482.352 7.09012   1
   7   2  -6 479.363 7.94218   3
  -7  -2   6 483.237 8.92905   2
   6   2  -6 7.18157 1.09112   1
   6   2  -6 5.70890 1.42384   3
  -6  -2   6 5.55068 1.70559   2
   5   2  -6 41.6095 1.78776   1
   5   2  -6 40.3034 2.06728   3
  -5  -2   6 38.5502 2.43564   2
   4   2  -6 47.2619 1.74712   1
   4   2  -6 46.1782 2.17770   3
  -4  -2   6 45.3879 2.35232   2
   3   2  -6 45.5078 1.75288   1
   3   2  -6 40.8737 1.96214   3
  -3  -2   6 45.4973 2.28623   2
   2   2  -6 629.727 8.23597   1
   2   2  -6 634.642 8.65609   3
  -2  -2   6 632.330 8.60872   2
   1   2  -6 31.6137 2.01111   3
   1   2  -6 30.7718 1.90882   1
  -1  -2   6 32.0770 1.59145   2
   0   2  -6 228.893 4.46659   1
   0   2  -6 225.003 4.41454   3
   0  -2   6 230.923 3.65296   2
  -1   2  -6 1217.39 15.5469   1
   1  -2   6 1234.76 15.3678   3
   1  -2   6 1234.26 13.6401   2
  -2   2  -6 87.5004 3.18084   1
   2  -2   6 85.8821 2.92289   3
  -3   2  -6 439.137 7.89621   1
   3  -2   6 433.554 7.49942   3
  -4   2  -6 14.9279 2.07515   1
   4  -2   6 17.7298 1.97791   3
  -5   2  -6 202.105 5.77455   1
   5  -2   6 206.598 5.48693   3
  -6   2  -6 0.83507 1.80423   1
   6  -2   6 1.25574 1.52434   3
  -7   2  -6 41.8750 3.28506   1
   7  -2   6 32.5101 3.06891   3
  -8   2  -6 23.7692 2.91947   1
   8  -2   6 20.6730 2.89184   3
  -9   2  -6 205.714 6.95792   1
   9  -2   6 211.837 7.06074   3
 -10   2  -6 20.2547 3.27192   1
  10  -2   6 18.0291 3.30987   3
 -11   2  -6 15.8723 3.20178   1
  11  -2   6 11.6642 3.24286   3
 -14  -1   6 2.41870 2.53115   2
 -13  -1   6 1.32575 2.49204   2
  12   1  -6 6.77209 2.01528   3
 -12  -1   6 1.85431 2.31238   2
  11   1  -6 129.758 4.46479   3
 -11  -1   6 124.365 5.22632   2
  10   1  -6 -0.3718 1.50787   3
 -10  -1   6 -1.9092 1.90389   2
   9   1  -6 339.091 6.35842   1
   9   1  -6 326.540 6.56732   3
  -9  -1   6 343.657 8.01367   2
   8   1  -6 1.55585 1.11888   1
   8   1  -6 2.71876 1.45058   3
  -8  -1   6 3.46632 2.03911   2
   7   1  -6 290.737 5.58603   3
   7   1  -6 286.050 5.22586   1
  -7  -1   6 297.094 6.66923   2
   6   1  -6 0.84650 1.01253   1
   6   1  -6 -0.0865 1.09656   3
  -6  -1   6 -0.0287 1.38059   2
   5   1  -6 73.3697 2.54374   3
   5   1  -6 73.2962 2.42247   1
  -5  -1   6 73.2411 3.04138   2
   4   1  -6 -0.0069 0.85849   1
   4   1  -6 -0.1792 0.87148   3
  -4  -1   6 0.71459 1.09119   2
   3   1  -6 0.55140 0.80278   3
   3   1  -6 1.68811 0.88158   1
  -3  -1   6 1.92261 1.04237   2
   2   1  -6 142.091 3.25154   1
   2   1  -6 141.050 3.15604   3
  -2  -1   6 141.237 3.23190   2
   1   1  -6 8.88476 1.18454   3
   1   1  -6 5.88915 1.15601   1
  -1  -1   6 9.14132 1.05011   2
   0   1  -6 979.754 12.7414   1
   0  -1   6 968.950 11.2138   2
   0  -1   6 976.282 12.4708   3
  -1   1  -6 362.852 6.44384   1
   1  -1   6 346.647 5.97528   3
   1  -1   6 347.520 4.16845   2
   1  -1   6 354.397 4.22196   2
  -2   1  -6 743.745 11.0643   1
   2  -1   6 766.548 10.8206   3
  -3   1  -6 404.897 7.65419   1
   3  -1   6 411.795 7.33378   3
  -4   1  -6 234.685 5.96353   1
   4  -1   6 230.157 5.49114   3
  -5   1  -6 1.35144 1.61122   1
   5  -1   6 1.20174 1.53121   3
  -6   1  -6 0.86788 1.69856   1
   6  -1   6 -0.8006 1.62858   3
  -7   1  -6 56.7944 3.84355   1
   7  -1   6 60.9810 3.87169   3
  -8   1  -6 0.81350 1.94886   1
   8  -1   6 -2.4640 1.89842   3
  -9   1  -6 108.239 5.23528   1
   9  -1   6 98.9901 5.28521   3
 -10   1  -6 3.43168 2.38467   1
  10  -1   6 -3.6262 2.36283   3
 -11   1  -6 1.78971 2.59219   1
  11  -1   6 -8.6787 2.40139   3
 -14   0   6 32.7876 3.84871   2
 -13   0   6 -4.1290 2.14934   2
 -12   0   6 13.5380 2.94504   2
  11   0  -6 22.4418 2.42368   3
 -11   0   6 25.9050 3.10374   2
  10   0  -6 3.24036 1.53894   3
  10   0  -6 3.39602 1.57613   1
 -10   0   6 1.55395 2.16736   2
   9   0  -6 -0.8482 1.34627   3
   9   0  -6 -0.8352 1.20596   1
  -9   0   6 0.14614 1.81236   2
   8   0  -6 238.377 5.16305   1
   8   0  -6 238.083 5.07280   3
  -8   0   6 249.203 6.53735   2
   7   0  -6 510.527 7.78762   3
   7   0  -6 508.189 8.00429   1
  -7   0   6 518.312 9.32706   2
   6   0  -6 87.5454 2.75022   3
   6   0  -6 90.0992 3.01858   1
  -6   0   6 84.7858 3.53513   2
   5   0  -6 116.383 2.88816   3
   5   0  -6 118.734 3.16534   1
  -5   0   6 125.410 3.81616   2
   4   0  -6 579.114 8.11003   1
   4   0  -6 577.228 7.85757   3
  -4   0   6 569.271 8.78100   2
   3   0  -6 52.9014 2.00797   3
   3   0  -6 52.2649 2.23978   1
  -3   0   6 47.4253 2.35909   2
   2   0  -6 512.623 7.55415   1
   2   0  -6 520.807 7.28387   3
  -2   0   6 508.779 7.30118   2
   1   0  -6 286.604 5.01471   3
   1   0  -6 292.075 5.37089   1
  -1   0   6 289.578 4.53240   2
   0   0  -6 10.3315 1.46249   1
   0   0   6 9.80910 0.92050   2
   0   0   6 8.69632 1.16412   3
  -1   0  -6 222.368 4.94030   1
   1   0   6 220.602 4.54544   3
  -2   0  -6 51.7568 2.83226   1
   2   0   6 56.1843 2.48293   3
  -3   0  -6 248.723 5.82496   1
   3   0   6 247.088 5.49250   3
  -4   0  -6 17.7370 2.23445   1
   4   0   6 20.4691 2.19491   3
  -5   0  -6 37.9980 3.21454   1
   5   0   6 42.2695 2.92502   3
  -6   0  -6 3.12085 1.79720   1
   6   0   6 3.79416 1.84203   3
  -7   0  -6 72.6623 4.16911   1
   7   0   6 68.9018 3.98357   3
  -8   0  -6 55.5325 4.05706   1
   8   0   6 56.2357 3.98759   3
  -9   0  -6 15.9573 2.84718   1
   9   0   6 21.2863 3.41014   3
 -10   0  -6 0.25570 2.34602   1
  10   0   6 -5.7547 2.45190   3
 -14   1   6 22.1498 3.40469   2
 -13   1   6 5.28751 2.67310   2
 -12   1   6 7.33751 2.79049   2
  11  -1  -6 134.179 4.67228   1
 -11   1   6 129.699 5.43118   2
  10  -1  -6 169.792 4.99669   1
  10  -1  -6 166.647 4.47258   3
 -10   1   6 172.019 6.00477   2
   9  -1  -6 -0.0477 1.46160   1
   9  -1  -6 1.35110 1.31721   3
  -9   1   6 -0.3406 1.79048   2
   8  -1  -6 50.1412 2.46653   3
   8  -1  -6 48.9234 2.87906   1
  -8   1   6 52.2547 3.70824   2
   7  -1  -6 2.84913 1.40472   1
   7  -1  -6 4.84879 1.22648   3
  -7   1   6 4.89494 2.00064   2
   6  -1  -6 135.404 3.18392   3
   6  -1  -6 134.842 3.75232   1
  -6   1   6 136.514 4.55830   2
   5  -1  -6 159.419 3.28761   3
   5  -1  -6 155.487 3.90674   1
  -5   1   6 159.059 4.40381   2
   4  -1  -6 377.202 5.61734   3
   4  -1  -6 390.939 6.38100   1
  -4   1   6 372.577 6.65826   2
   3  -1  -6 14.2015 1.19433   3
   3  -1  -6 11.8571 1.46833   1
  -3   1   6 13.1203 1.48577   2
   2  -1  -6 1389.37 17.0409   1
   2  -1  -6 1394.09 16.3465   3
  -2   1   6 1370.86 16.5086   2
   1  -1  -6 150.559 3.85289   1
  -1   1   6 153.254 3.19962   2
  -1   1   6 149.306 3.27006   3
   0  -1  -6 25.0354 2.23351   1
   0   1   6 23.8537 1.76415   3
   0   1   6 25.2978 1.40056   2
  -1  -1  -6 61.4513 2.91137   1
   1   1   6 62.8869 1.31938   2
   1   1   6 63.1030 2.59485   3
  -2  -1  -6 45.5985 2.87312   1
   2   1   6 50.8916 2.66044   3
  -3  -1  -6 70.1079 3.41228   1
   3   1   6 68.0137 3.08419   3
  -4  -1  -6 16.2684 2.22065   1
   4   1   6 20.2445 2.18820   3
  -5  -1  -6 1.49803 1.73454   1
   5   1   6 -0.6493 1.48912   3
  -6  -1  -6 138.854 5.12010   1
   6   1   6 147.002 5.39132   3
  -7  -1  -6 53.1591 3.62763   1
   7   1   6 48.2569 3.61859   3
  -8  -1  -6 71.0073 4.47401   1
   8   1   6 63.7597 4.56207   3
  -9  -1  -6 12.5673 2.87982   1
   9   1   6 3.09348 2.73935   3
 -10  -1  -6 1.76489 2.46389   1
  10   1   6 2.73494 2.88352   3
 -14   2   6 12.5373 3.06824   2
 -13   2   6 9.73928 2.80054   2
  12  -2  -6 47.0382 3.60861   1
 -12   2   6 49.7122 4.24929   2
  11  -2  -6 0.43267 1.62947   1
 -11   2   6 0.66711 2.27521   2
  10  -2  -6 120.467 4.44533   1
 -10   2   6 122.363 5.30584   2
   9  -2  -6 232.034 4.73483   3
   9  -2  -6 222.283 5.67162   1
  -9   2   6 228.583 6.56595   2
   8  -2  -6 43.9655 2.85504   1
   8  -2  -6 44.5803 2.24997   3
  -8   2   6 42.0282 3.60202   2
   7  -2  -6 432.062 7.66634   1
   7  -2  -6 430.149 6.34184   3
  -7   2   6 431.990 8.54583   2
   6  -2  -6 493.075 8.21784   1
   6  -2  -6 500.873 6.88265   3
  -6   2   6 491.846 8.96733   2
   5  -2  -6 236.896 5.22435   1
   5  -2  -6 242.538 4.05755   3
  -5   2   6 243.142 5.70476   2
   4  -2  -6 224.555 3.85307   3
   4  -2  -6 230.956 4.97602   1
  -4   2   6 229.182 5.05366   2
   3  -2  -6 1.76955 1.30519   1
   3  -2  -6 0.82009 0.84207   3
  -3   2   6 -0.1541 1.19789   2
   2  -2  -6 2921.69 33.3106   1
  -2   2   6 2909.26 32.6183   2
  -2   2   6 2924.19 32.2386   3
   1  -2  -6 21.0936 1.96549   1
  -1   2   6 25.9723 1.51955   3
  -1   2   6 21.2645 1.71325   2
   0  -2  -6 9.64941 1.62939   1
   0   2   6 11.6008 1.10243   2
   0   2   6 8.29397 1.23414   3
  -1  -2  -6 18.2028 2.03665   1
   1   2   6 21.1788 1.15962   2
   1   2   6 20.0123 1.73649   3
  -2  -2  -6 447.347 8.26821   1
   2   2   6 439.085 7.76705   3
  -3  -2  -6 147.760 4.87372   1
   3   2   6 142.004 4.38404   3
  -4  -2  -6 0.14865 1.72354   1
   4   2   6 0.88123 1.48595   3
  -5  -2  -6 66.7728 3.87651   1
   5   2   6 61.2770 3.74240   3
  -6  -2  -6 42.3404 3.46961   1
   6   2   6 46.2566 3.69613   3
  -7  -2  -6 51.4382 3.66215   1
   7   2   6 51.8840 4.11517   3
  -8  -2  -6 -0.9692 1.87993   1
   8   2   6 0.23968 2.29443   3
  -9  -2  -6 25.8540 3.43661   1
   9   2   6 24.7811 3.78786   3
 -10  -2  -6 40.0747 4.03732   1
  10   2   6 36.3413 4.23305   3
 -14   3   6 1.47070 2.51506   2
 -13   3   6 4.74877 2.68751   2
  12  -3  -6 20.4764 2.88171   1
 -12   3   6 27.9262 3.64409   2
  11  -3  -6 6.07690 2.06308   1
 -11   3   6 1.93792 2.28740   2
  10  -3  -6 44.0534 3.23053   1
 -10   3   6 47.3365 3.92785   2
   9  -3  -6 469.503 8.90270   1
  -9   3   6 469.750 9.77697   2
   8  -3  -6 166.393 4.84062   1
  -8   3   6 170.864 5.67491   2
   7  -3  -6 -0.4911 1.46654   1
   7  -3  -6 0.29695 0.87040   3
  -7   3   6 2.53662 1.79304   2
   6  -3  -6 363.692 6.97242   1
   6  -3  -6 361.527 5.18389   3
  -6   3   6 358.399 7.56559   2
   5  -3  -6 14.1383 1.12444   3
   5  -3  -6 13.8539 1.96251   1
  -5   3   6 11.4005 2.00930   2
   4  -3  -6 148.155 4.15830   1
  -4   3   6 148.632 4.27190   2
   3  -3  -6 150.765 4.18281   1
  -3   3   6 151.434 4.05615   2
  -3   3   6 155.216 3.04836   3
   2  -3  -6 139.698 4.03507   1
  -2   3   6 138.907 3.65261   2
  -2   3   6 137.709 3.10800   3
   1  -3  -6 101.752 3.64628   1
  -1   3   6 103.449 2.91175   2
  -1   3   6 99.3210 2.82044   3
   0  -3  -6 170.073 4.71129   1
   0   3   6 175.443 3.45626   2
   0   3   6 166.320 3.98620   3
  -1  -3  -6 -1.3037 1.40793   1
   1   3   6 -0.5159 0.73101   2
   1   3   6 -1.5890 1.11026   3
  -2  -3  -6 38.3797 2.97096   1
  -2  -3  -6 40.5969 1.29772   2
   2   3   6 42.7114 2.80005   3
  -3  -3  -6 296.327 7.00466   1
   3   3   6 290.137 6.58193   3
  -4  -3  -6 96.9987 4.20428   1
   4   3   6 99.9329 4.10086   3
  -5  -3  -6 -0.6461 1.58592   1
   5   3   6 -1.4722 1.79137   3
  -6  -3  -6 9.67872 2.23397   1
   6   3   6 10.0543 2.51147   3
  -7  -3  -6 39.8844 3.41301   1
   7   3   6 38.7386 3.68119   3
  -8  -3  -6 6.69673 2.36138   1
   8   3   6 5.95964 2.65181   3
  -9  -3  -6 1.42655 2.42102   1
   9   3   6 -3.5689 2.33304   3
  13  -4  -6 281.616 8.08281   1
 -13   4   6 280.476 8.68683   2
  12  -4  -6 66.9874 4.28820   1
 -12   4   6 73.7243 4.67718   2
  11  -4  -6 17.2102 2.65707   1
 -11   4   6 14.7292 2.93726   2
  10  -4  -6 8.41870 2.06374   1
 -10   4   6 4.65024 2.43088   2
   9  -4  -6 2.84073 1.80034   1
  -9   4   6 0.28309 2.10229   2
   8  -4  -6 97.4245 3.97652   1
  -8   4   6 94.3707 4.30167   2
   7  -4  -6 10.0369 1.97875   1
  -7   4   6 12.3791 2.32887   2
   6  -4  -6 22.4458 2.31961   1
   6  -4  -6 23.2811 1.37209   3
  -6   4   6 24.9528 2.65199   2
   5  -4  -6 142.878 4.38191   1
  -5   4   6 133.749 4.36946   2
  -5   4   6 140.164 2.52680   3
   4  -4  -6 226.313 5.46941   1
  -4   4   6 237.559 3.72224   3
  -4   4   6 224.017 5.30190   2
   3  -4  -6 17.4371 2.09896   1
  -3   4   6 16.2327 1.93412   2
  -3   4   6 17.1091 1.32936   3
   2  -4  -6 1.98290 1.54241   1
  -2   4   6 -1.5985 1.17794   2
  -2   4   6 0.74911 0.84478   3
   1  -4  -6 308.654 6.52065   1
  -1   4   6 311.816 5.52297   2
  -1   4   6 300.955 5.45257   3
   0  -4  -6 225.644 5.83879   1
   0   4   6 227.773 4.33695   2
   0   4   6 226.030 4.88801   3
  -1  -4  -6 1.41819 1.79049   1
   1   4   6 2.37191 0.94342   2
   1   4   6 1.37305 1.33317   3
  -2  -4  -6 2.02671 1.84278   1
   2   4   6 2.36223 1.51199   3
   2   4   6 2.70591 0.88980   2
  -3  -4  -6 15.1097 2.26515   1
   3   4   6 17.8303 2.31887   3
  -4  -4  -6 9.74469 2.27286   1
   4   4   6 10.2534 2.27627   3
  -5  -4  -6 -0.1535 1.70099   1
   5   4   6 1.08118 1.86457   3
  -6  -4  -6 39.8120 3.25354   1
   6   4   6 36.8725 3.54121   3
  -7  -4  -6 -0.1662 1.84730   1
   7   4   6 -4.2440 2.17788   3
  -8  -4  -6 58.6459 4.11981   1
   8   4   6 63.8688 4.69214   3
  -9  -4  -6 39.4471 3.96736   1
   9   4   6 26.7253 4.18936   3
  13  -5  -6 4.59608 2.58459   1
 -13   5   6 5.12816 2.71591   2
  12  -5  -6 3.36692 2.39750   1
 -12   5   6 4.54911 2.68609   2
  11  -5  -6 31.9125 3.37667   1
 -11   5   6 35.8890 3.66783   2
  10  -5  -6 56.8593 3.81891   1
 -10   5   6 52.7661 3.84905   2
   9  -5  -6 136.822 5.07060   1
  -9   5   6 133.388 5.26938   2
   8  -5  -6 15.8257 2.39231   1
  -8   5   6 14.5387 2.47278   2
   7  -5  -6 13.6287 2.29589   1
  -7   5   6 15.5187 2.49266   2
   6  -5  -6 2.70046 1.70443   1
  -6   5   6 6.56354 1.94448   2
   5  -5  -6 169.708 4.99744   1
  -5   5   6 170.596 5.15350   2
   4  -5  -6 529.197 9.32165   1
  -4   5   6 525.174 9.10560   2
  -4   5   6 527.911 6.82930   3
   3  -5  -6 46.3378 3.11024   1
  -3   5   6 46.4007 1.87716   3
  -3   5   6 46.6216 2.89488   2
   2  -5  -6 30.1523 2.74329   1
  -2   5   6 29.3303 1.92151   3
  -2   5   6 27.3167 2.37142   2
   1  -5  -6 1038.92 15.0332   1
  -1   5   6 1043.82 13.7028   2
  -1   5   6 1041.78 13.5499   3
   0  -5  -6 82.4218 3.89437   1
   0   5   6 82.5777 3.18083   3
   0   5   6 87.1828 2.88481   2
  -1  -5  -6 -0.9477 1.73632   1
   1   5   6 -2.5296 1.24420   3
   1   5   6 -1.1343 0.93559   2
  -2  -5  -6 52.9785 3.42321   1
   2   5   6 58.5250 3.36681   3
  -3  -5  -6 9.32565 2.23810   1
   3   5   6 7.33052 2.07592   3
  -4  -5  -6 -0.5581 1.70146   1
   4   5   6 1.99896 1.97236   3
  -5  -5  -6 87.0326 4.44208   1
   5   5   6 92.7648 4.56593   3
  -6  -5  -6 140.308 5.62567   1
   6   5   6 154.009 5.91699   3
  -7  -5  -6 54.9725 4.03583   1
   7   5   6 50.7196 4.24226   3
  -8  -5  -6 63.8057 4.48906   1
   8   5   6 59.0538 4.68496   3
  -9  -5  -6 34.9422 3.74634   1
  13  -6  -6 109.517 5.74901   1
 -13   6   6 121.367 6.04630   2
  12  -6  -6 109.982 5.53746   1
 -12   6   6 115.487 5.63782   2
  11  -6  -6 6.78285 2.55844   1
 -11   6   6 11.8310 2.84412   2
  10  -6  -6 1.71394 2.12535   1
 -10   6   6 1.54077 2.22864   2
   9  -6  -6 12.7619 2.37798   1
  -9   6   6 15.6253 2.81353   2
   8  -6  -6 9.09491 2.21366   1
  -8   6   6 9.76187 2.31795   2
   7  -6  -6 1.11304 1.77671   1
  -7   6   6 3.96682 1.93599   2
   6  -6  -6 4.42277 1.95165   1
  -6   6   6 -0.8400 1.76819   2
   5  -6  -6 865.024 13.5024   1
  -5   6   6 856.073 13.4627   2
   4  -6  -6 276.410 6.64130   1
  -4   6   6 277.163 6.43564   2
   3  -6  -6 67.2398 3.87304   1
  -3   6   6 69.3930 2.31519   3
  -3   6   6 68.5470 3.36725   2
   2  -6  -6 367.106 7.76965   1
  -2   6   6 378.823 6.18085   3
  -2   6   6 369.881 7.02147   2
   1  -6  -6 6.15747 2.04859   1
  -1   6   6 7.85108 1.54843   2
  -1   6   6 9.37001 1.51411   3
   0  -6  -6 1.72785 1.82302   1
   0   6   6 1.50651 1.34450   3
   0   6   6 0.39843 1.19156   2
  -1  -6  -6 25.4078 2.86794   1
   1   6   6 24.6993 2.01616   2
   1   6   6 24.2541 2.36016   3
  -2  -6  -6 13.1761 2.28261   1
   2   6   6 11.7948 2.17024   3
  -3  -6  -6 238.052 6.79332   1
   3   6   6 236.430 6.38889   3
  -4  -6  -6 17.6974 2.68959   1
   4   6   6 22.1967 2.81026   3
  -5  -6  -6 0.55831 1.98354   1
   5   6   6 5.46428 2.33016   3
  -6  -6  -6 3.04537 2.10854   1
   6   6   6 2.32542 2.46592   3
  -7  -6  -6 178.147 6.54269   1
   7   6   6 193.059 7.29242   3
  -8  -6  -6 180.154 6.75128   1
   8   6   6 181.722 7.35952   3
  13  -7  -6 83.6670 5.31117   1
 -13   7   6 86.5659 5.44418   2
  12  -7  -6 13.0236 3.11933   1
 -12   7   6 10.4072 3.17294   2
  11  -7  -6 -5.7509 2.03578   1
 -11   7   6 -3.4054 2.29004   2
  10  -7  -6 33.7617 3.49451   1
 -10   7   6 38.7403 3.77527   2
   9  -7  -6 4.37571 2.24145   1
  -9   7   6 4.09712 2.09501   2
   8  -7  -6 77.0097 4.09385   1
  -8   7   6 68.5352 4.27662   2
   7  -7  -6 8.58591 2.20231   1
  -7   7   6 11.1329 2.30911   2
   6  -7  -6 597.651 10.9988   1
  -6   7   6 574.339 10.8595   2
   5  -7  -6 34.8977 3.14387   1
  -5   7   6 26.7269 2.80420   2
   4  -7  -6 30.9306 2.92942   1
  -4   7   6 32.2972 2.83565   2
   3  -7  -6 4.00947 2.09495   1
  -3   7   6 6.58151 1.80815   2
   2  -7  -6 63.1730 3.69786   1
  -2   7   6 72.7135 3.31828   2
  -2   7   6 66.7538 2.74957   3
   1  -7  -6 51.8138 3.82623   1
  -1   7   6 59.5318 3.03376   2
  -1   7   6 58.9172 2.78070   3
   0  -7  -6 13.7990 2.51888   1
   0   7   6 13.5582 1.96000   3
   0   7   6 14.9122 1.87270   2
  -1  -7  -6 15.7163 2.60355   1
   1   7   6 15.2840 1.75092   2
   1   7   6 15.0752 2.25244   3
  -2  -7  -6 1.64049 2.06264   1
   2   7   6 2.63103 1.76360   3
  -3  -7  -6 46.1132 3.54765   1
   3   7   6 37.3495 3.28664   3
  -4  -7  -6 199.351 6.36775   1
   4   7   6 198.186 6.48418   3
  -5  -7  -6 45.8318 3.81848   1
   5   7   6 36.6473 3.65424   3
  -6  -7  -6 11.1843 2.52556   1
   6   7   6 15.7345 3.09682   3
  -7  -7  -6 8.76305 2.46419   1
   7   7   6 6.20077 3.11077   3
  -8  -7  -6 7.80014 2.57265   1
  12  -8  -6 -0.1099 2.49266   1
 -12   8   6 0.15581 2.47477   2
  11  -8  -6 11.2902 2.77461   1
 -11   8   6 11.5120 3.01793   2
  10  -8  -6 81.9024 4.97020   1
 -10   8   6 79.0779 4.94715   2
   9  -8  -6 105.720 5.02820   1
  -9   8   6 107.978 5.28825   2
   8  -8  -6 41.4652 3.74114   1
  -8   8   6 32.7558 3.48528   2
   7  -8  -6 -0.3299 2.12520   1
  -7   8   6 0.72815 1.98786   2
   6  -8  -6 8.03485 2.44624   1
  -6   8   6 10.8058 2.38935   2
   5  -8  -6 322.530 7.86265   1
  -5   8   6 333.460 7.73909   2
   4  -8  -6 656.388 11.8814   1
  -4   8   6 674.733 11.4746   2
   3  -8  -6 4.15343 2.08131   1
  -3   8   6 8.77211 1.96297   2
   2  -8  -6 78.2877 4.14300   1
  -2   8   6 78.0143 3.54722   2
   1  -8  -6 176.321 5.94892   1
  -1   8   6 175.155 4.53439   3
  -1   8   6 174.278 4.89666   2
   0  -8  -6 21.5078 2.83807   1
   0   8   6 23.1627 2.23497   2
   0   8   6 24.4611 2.38975   3
  -1  -8  -6 302.972 7.76681   1
   1   8   6 314.013 7.04153   3
   1   8   6 317.248 6.34628   2
  -2  -8  -6 18.6390 2.87302   1
   2   8   6 15.0034 2.49391   3
  -3  -8  -6 10.1701 2.33572   1
   3   8   6 6.89484 2.39488   3
  -4  -8  -6 4.77383 2.22733   1
   4   8   6 6.39017 2.54291   3
  -5  -8  -6 17.5216 2.97325   1
   5   8   6 16.1773 3.18426   3
  -6  -8  -6 146.882 6.03231   1
   6   8   6 148.032 6.52808   3
  -7  -8  -6 32.6794 3.58446   1
   7   8   6 27.1204 4.00953   3
  12  -9  -6 4.81116 2.91815   1
 -12   9   6 8.93300 2.69589   2
  11  -9  -6 35.3567 4.14040   1
 -11   9   6 36.8371 4.00522   2
  10  -9  -6 5.50678 2.60786   1
 -10   9   6 3.69386 2.24978   2
   9  -9  -6 -3.6739 2.27720   1
  -9   9   6 6.88127 2.48747   2
   8  -9  -6 182.972 6.44894   1
  -8   9   6 179.752 6.36102   2
   7  -9  -6 84.2522 4.56750   1
  -7   9   6 91.3068 4.55568   2
   6  -9  -6 -0.4396 1.98368   1
  -6   9   6 -0.4775 1.86743   2
   5  -9  -6 108.967 4.92203   1
  -5   9   6 105.338 4.69972   2
   4  -9  -6 261.755 7.32998   1
  -4   9   6 255.999 6.76031   2
   3  -9  -6 4.85541 2.21493   1
  -3   9   6 5.30922 1.92587   2
   2  -9  -6 2.31999 2.08236   1
  -2   9   6 2.69989 1.69814   2
   1  -9  -6 5.25167 2.26280   1
  -1   9   6 3.51565 1.62300   2
   0  -9  -6 -1.0273 2.02730   1
   0   9   6 -2.1015 1.28389   2
   0   9   6 0.28808 1.70751   3
  -1  -9  -6 36.9708 3.56775   1
   1   9   6 34.6870 3.10119   3
  -2  -9  -6 22.0519 3.11377   1
   2   9   6 26.0755 3.01978   3
  -3  -9  -6 180.618 6.59655   1
   3   9   6 189.565 6.32564   3
  -4  -9  -6 3.10104 2.37007   1
   4   9   6 0.97998 2.50881   3
  -5  -9  -6 10.0194 2.73405   1
   5   9   6 8.06032 2.91378   3
  -6  -9  -6 2.36749 2.27059   1
   6   9   6 0.17382 2.58243   3
  11 -10  -6 134.287 6.49897   1
 -11  10   6 140.385 6.50516   2
  10 -10  -6 27.9335 3.81936   1
 -10  10   6 24.0713 3.50475   2
   9 -10  -6 8.71551 2.85021   1
  -9  10   6 12.3415 2.73045   2
   8 -10  -6 -0.8914 2.25671   1
  -8  10   6 5.98876 2.54892   2
   7 -10  -6 74.5872 4.81932   1
  -7  10   6 74.0198 4.57890   2
   6 -10  -6 5.33827 2.44856   1
  -6  10   6 6.89335 2.45302   2
   5 -10  -6 70.9990 4.39093   1
  -5  10   6 71.8709 4.19733   2
   4 -10  -6 2.28505 2.25496   1
  -4  10   6 2.59972 1.82597   2
   3 -10  -6 239.498 7.14350   1
  -3  10   6 242.415 6.64041   2
   2 -10  -6 189.001 6.59208   1
  -2  10   6 190.066 5.75970   2
   1 -10  -6 -1.5065 2.00864   1
  -1  10   6 1.68257 1.58872   2
   0 -10  -6 22.1197 3.12328   1
   0  10   6 29.7456 2.78720   2
  -1 -10  -6 318.957 8.62378   1
   1  10   6 319.462 7.50324   3
  -2 -10  -6 126.089 5.78451   1
   2  10   6 134.971 5.45790   3
  -3 -10  -6 0.12580 2.26093   1
   3  10   6 -3.7663 2.19774   3
  -4 -10  -6 5.25819 2.63104   1
   4  10   6 -1.1608 2.53398   3
  -5 -10  -6 -0.8482 2.10836   1
   5  10   6 2.32207 2.84816   3
  10 -11  -6 2.15723 2.92141   1
 -10  11   6 1.05095 2.47400   2
   9 -11  -6 -1.0032 2.49283   1
  -9  11   6 1.13402 2.27393   2
   8 -11  -6 62.6832 4.90975   1
  -8  11   6 61.2066 4.59122   2
   7 -11  -6 0.81188 2.40721   1
  -7  11   6 1.31022 2.09476   2
   6 -11  -6 61.5656 4.77013   1
  -6  11   6 69.0162 4.38678   2
   5 -11  -6 26.4403 3.42694   1
  -5  11   6 25.1467 3.11461   2
   4 -11  -6 8.45948 2.70847   1
  -4  11   6 7.99981 2.34153   2
   3 -11  -6 469.826 10.6688   1
  -3  11   6 480.110 10.0328   2
   2 -11  -6 106.802 5.53638   1
  -2  11   6 108.985 4.70111   2
   1 -11  -6 6.48713 2.76442   1
  -1  11   6 0.09723 1.75614   2
   0 -11  -6 12.5565 2.94050   1
  -1 -11  -6 75.2575 5.03538   1
  -2 -11  -6 22.6766 3.47552   1
  -3 -11  -6 4.66045 2.59086   1
   3  11   6 6.27302 2.78678   3
  -4 -11  -6 6.03564 2.65547   1
   4  11   6 6.00692 2.91066   3
   9 -12  -6 5.68819 2.90712   1
  -9  12   6 11.3306 3.00314   2
   8 -12  -6 -1.8351 2.61981   1
  -8  12   6 -0.5248 2.02911   2
   7 -12  -6 7.68694 2.99341   1
  -7  12   6 3.24806 2.48313   2
   6 -12  -6 17.5028 3.23473   1
  -6  12   6 19.4813 3.15909   2
   5 -12  -6 -4.5368 2.48086   1
  -5  12   6 2.01503 2.19192   2
   4 -12  -6 13.3812 3.21817   1
  -4  12   6 11.8026 2.66944   2
   3 -12  -6 0.83939 2.46317   1
  -3  12   6 -0.2661 1.92556   2
   2 -12  -6 11.9911 3.03674   1
  -2  12   6 13.3745 2.62147   2
   1 -12  -6 2.94350 2.83167   1
  -1  12   6 2.01610 2.09501   2
   0 -12  -6 15.7020 3.30285   1
  -1 -12  -6 -1.5016 2.44250   1
  -2 -12  -6 6.77084 2.65205   1
  -3 -12  -6 2.87548 2.63855   1
   8 -13  -6 1.93089 2.89755   1
  -8  13   6 5.15972 2.69973   2
   7 -13  -6 3.19035 2.99325   1
  -7  13   6 0.69891 2.33753   2
   6 -13  -6 -1.8108 2.65930   1
  -6  13   6 0.22640 2.20220   2
   5 -13  -6 33.9597 4.08836   1
  -5  13   6 37.4503 3.85361   2
   4 -13  -6 4.01743 2.86266   1
  -4  13   6 4.00372 2.35163   2
   3 -13  -6 92.5303 5.74139   1
  -3  13   6 90.3722 5.01882   2
   2 -13  -6 55.4080 4.97899   1
  -2  13   6 54.2172 4.19784   2
   1 -13  -6 5.32435 3.04176   1
   0 -13  -6 -2.1668 2.58324   1
  -1 -13  -6 9.17256 2.96930   1
  -2 -13  -6 24.2256 3.61869   1
   6 -14  -6 7.23604 3.34951   1
  -6  14   6 2.62744 2.60076   2
   5 -14  -6 -1.6673 2.84219   1
  -5  14   6 -3.0946 2.03103   2
   4 -14  -6 8.63353 3.24414   1
  -4  14   6 4.29471 2.56536   2
   3 -14  -6 78.9299 5.66647   1
  -3  14   6 82.6010 5.06723   2
   2 -14  -6 11.3175 3.12696   1
  -2  14   6 11.2392 2.76646   2
   1 -14  -6 7.20566 2.89374   1
   0 -14  -6 6.23767 3.12449   1
   0 -18   7 30.8031 3.91430   2
   1 -18   7 3.28204 2.65363   2
  -4 -17   7 4.49004 2.66708   2
  -3 -17   7 18.3341 3.17814   2
  -2 -17   7 23.2324 3.62895   2
  -1 -17   7 23.3278 3.47812   2
   0 -17   7 57.9798 4.53316   2
  -1  17  -7 37.1156 4.02789   2
  -2  17  -7 -4.2787 2.18639   2
  -3  17  -7 1.96485 2.42039   2
  -4  17  -7 121.798 6.04613   2
  -5  17  -7 35.7941 3.89192   2
   6  16  -7 23.2426 3.08895   3
  -6 -16   7 17.3432 3.17218   2
   5  16  -7 6.48616 2.26667   3
  -5 -16   7 10.3504 2.69495   2
   4  16  -7 3.86977 2.02386   3
  -4 -16   7 -1.6242 2.15537   2
   3  16  -7 144.330 5.31742   3
  -3 -16   7 139.331 6.19405   2
  -2 -16   7 30.2737 3.63689   2
  -1 -16   7 8.58986 2.64297   2
   0 -16   7 8.25458 2.56991   2
  -1  16  -7 174.565 6.68560   2
  -2  16  -7 3.88052 2.36481   2
  -3  16  -7 12.1552 2.87609   2
  -4  16  -7 -1.2740 2.32855   2
  -5  16  -7 -4.9488 2.12064   2
   5 -16   7 1.21148 2.60445   1
  -6  16  -7 9.75094 2.69114   2
   6 -16   7 5.55240 2.84277   1
   7  15  -7 -2.6884 1.94714   3
  -7 -15   7 3.63173 2.50694   2
   6  15  -7 91.5474 4.78976   3
  -6 -15   7 99.4122 5.38383   2
   5  15  -7 -0.1970 1.87793   3
  -5 -15   7 -1.4178 2.06280   2
   4  15  -7 121.013 4.92973   3
  -4 -15   7 133.121 5.94369   2
   3  15  -7 92.2427 4.28353   3
  -3 -15   7 99.9558 5.24382   2
   2  15  -7 94.9482 4.16987   3
  -2 -15   7 85.4226 4.88311   2
   1  15  -7 1.40676 1.72364   3
  -1 -15   7 4.92732 2.32812   2
   0 -15   7 44.8026 4.00121   2
  -1  15  -7 1.40059 2.18589   2
  -2  15  -7 72.5631 4.52034   2
  -3  15  -7 -2.5360 2.01383   2
   3 -15   7 0.56650 2.05660   1
  -4  15  -7 16.7956 2.92178   2
   4 -15   7 16.0664 2.87095   1
  -5  15  -7 47.0083 3.91565   2
   5 -15   7 56.5186 4.25204   1
  -6  15  -7 66.8383 4.38870   2
   6 -15   7 72.3692 4.89021   1
   7 -15   7 1.78833 2.70415   1
   8  14  -7 38.6301 3.85155   3
  -8 -14   7 43.2169 4.16789   2
   7  14  -7 11.0137 2.60207   3
  -7 -14   7 16.0835 3.03795   2
   6  14  -7 12.2674 2.51769   3
  -6 -14   7 5.77156 2.32430   2
   5  14  -7 77.4346 4.22356   3
  -5 -14   7 78.1205 4.70806   2
   4  14  -7 23.8434 2.68332   3
  -4 -14   7 23.1174 3.06313   2
   3  14  -7 3.20797 1.77184   3
  -3 -14   7 3.42706 2.06852   2
   2  14  -7 7.35341 1.88613   3
  -2 -14   7 8.74885 2.43839   2
   1  14  -7 105.264 4.17486   3
  -1 -14   7 106.765 5.07865   2
   0  14  -7 4.58126 1.61638   3
   0  14  -7 2.32021 2.14717   2
  -1  14  -7 58.8596 4.02788   2
  -2  14  -7 10.4615 2.47768   2
   2 -14   7 5.95394 2.11180   1
  -3  14  -7 4.23934 2.15011   2
   3 -14   7 5.05964 2.06205   1
  -4  14  -7 20.8403 2.87564   2
   4 -14   7 11.4277 2.53593   1
  -5  14  -7 82.4904 4.63275   2
   5 -14   7 78.3296 4.64378   1
  -6  14  -7 101.527 4.96557   2
   6 -14   7 99.2644 5.25904   1
   7 -14   7 1.56629 2.52887   1
   8 -14   7 2.39013 2.57667   1
   9  13  -7 25.3823 3.40987   3
  -9 -13   7 22.9701 3.43624   2
   8  13  -7 263.388 7.77365   3
  -8 -13   7 250.178 7.94095   2
   7  13  -7 113.019 5.17356   3
  -7 -13   7 113.853 5.45510   2
   6  13  -7 8.62928 2.23679   3
  -6 -13   7 9.54095 2.54486   2
   5  13  -7 -2.8588 1.51969   3
  -5 -13   7 1.19769 1.84654   2
   4  13  -7 204.624 5.93581   3
  -4 -13   7 199.850 6.60053   2
   3  13  -7 111.177 4.22890   3
  -3 -13   7 111.241 4.88439   2
   2  13  -7 4.30767 1.72086   3
  -2 -13   7 5.08220 1.96998   2
   1  13  -7 9.68396 1.85852   3
  -1 -13   7 4.02279 2.05991   2
   0  13  -7 -1.4520 1.30094   3
   0  13  -7 -0.3309 1.79756   2
  -1  13  -7 24.0364 2.91904   2
  -1  13  -7 31.5675 2.69697   3
   1 -13   7 24.1154 2.42168   1
  -2  13  -7 19.1453 2.64227   2
   2 -13   7 7.70968 1.90589   1
  -3  13  -7 16.3359 2.51571   2
   3 -13   7 13.4459 2.26933   1
  -4  13  -7 11.3819 2.36908   2
   4 -13   7 10.9255 2.32937   1
  -5  13  -7 -2.4282 1.70621   2
   5 -13   7 -0.5620 1.85351   1
  -6  13  -7 10.9128 2.37820   2
   6 -13   7 13.3559 2.81706   1
   7 -13   7 18.3968 3.07734   1
   8 -13   7 29.3037 3.76024   1
 -10 -12   7 -1.6095 2.34091   2
   9  12  -7 18.6784 3.05013   3
  -9 -12   7 15.1354 2.98080   2
   8  12  -7 128.665 5.62498   3
  -8 -12   7 139.429 5.91329   2
   7  12  -7 23.4499 2.99384   3
  -7 -12   7 20.0227 2.97325   2
   6  12  -7 55.8468 3.74986   3
  -6 -12   7 53.5931 3.71755   2
   5  12  -7 89.2871 4.19940   3
  -5 -12   7 86.2583 4.35738   2
   4  12  -7 24.8978 2.60862   3
  -4 -12   7 24.4366 2.79701   2
   3  12  -7 126.954 4.50772   3
  -3 -12   7 122.589 5.00044   2
   2  12  -7 91.3736 3.73150   3
  -2 -12   7 88.2715 4.24171   2
   1  12  -7 20.5464 2.21925   3
  -1 -12   7 18.2615 2.58497   2
   0  12  -7 -1.5658 1.59821   2
   0  12  -7 -2.1754 1.27526   3
   0 -12   7 0.25126 1.38154   1
  -1  12  -7 66.9167 3.65481   2
  -1  12  -7 72.2022 3.20769   3
   1 -12   7 71.4285 3.35093   1
  -2  12  -7 12.8534 1.79116   3
  -2  12  -7 10.1398 2.21091   2
   2 -12   7 12.8621 2.03059   1
  -3  12  -7 85.2927 3.48612   3
  -3  12  -7 82.0695 4.03750   2
   3 -12   7 89.8299 3.96195   1
  -4  12  -7 31.1834 2.92859   2
   4 -12   7 32.2095 2.99365   1
  -5  12  -7 17.4983 2.61193   2
   5 -12   7 14.8774 2.53676   1
  -6  12  -7 12.0877 2.29184   2
   6 -12   7 8.83960 2.48086   1
   7 -12   7 41.0813 3.94825   1
   8 -12   7 0.62896 2.23562   1
   9 -12   7 6.40642 2.74966   1
 -11 -11   7 37.9016 4.21456   2
  10  11  -7 78.3792 4.72984   3
 -10 -11   7 76.3305 4.89071   2
   9  11  -7 331.283 8.76782   3
  -9 -11   7 323.279 8.81244   2
   8  11  -7 11.5809 2.48139   3
  -8 -11   7 10.8170 2.49416   2
   7  11  -7 63.0213 3.98795   3
  -7 -11   7 57.8663 3.99854   2
   6  11  -7 66.6875 3.80826   3
  -6 -11   7 55.8764 3.82011   2
   5  11  -7 96.3514 4.08574   3
  -5 -11   7 93.1874 4.32776   2
   4  11  -7 62.2228 3.49110   3
  -4 -11   7 63.3566 3.75346   2
   3  11  -7 220.879 5.66167   3
  -3 -11   7 214.774 6.23823   2
   2  11  -7 42.5081 2.81697   3
  -2 -11   7 47.0514 3.19344   2
   1  11  -7 8.83164 1.75172   3
  -1 -11   7 9.44692 1.51286   1
  -1 -11   7 8.13649 2.05406   2
   0  11  -7 35.8360 3.10159   2
   0  11  -7 33.7155 2.56242   3
   0 -11   7 28.3126 2.32015   1
  -1  11  -7 3.99227 1.80232   2
  -1  11  -7 4.83198 1.67394   3
   1 -11   7 3.90828 1.46788   1
  -2  11  -7 6.48894 1.58550   3
  -2  11  -7 4.67405 1.83523   2
   2 -11   7 5.50234 1.66541   1
  -3  11  -7 1.49483 1.37780   3
  -3  11  -7 0.44670 1.53743   2
   3 -11   7 0.19894 1.52771   1
  -4  11  -7 21.7617 2.51321   2
   4 -11   7 22.8076 2.67859   1
   4 -11   7 20.4409 1.98737   3
  -5  11  -7 127.858 4.68648   2
   5 -11   7 118.604 4.81255   1
  -6  11  -7 4.45422 1.88731   2
   6 -11   7 4.28676 2.05562   1
   7 -11   7 66.6767 4.26125   1
   8 -11   7 7.24805 2.46961   1
   9 -11   7 7.25053 2.55602   1
  11  10  -7 15.7131 3.06516   3
 -11 -10   7 23.9307 3.57514   2
  10  10  -7 128.819 5.55537   3
 -10 -10   7 131.688 5.85611   2
   9  10  -7 17.0746 2.90247   3
  -9 -10   7 18.5768 3.03326   2
   8  10  -7 17.1541 2.62594   3
  -8 -10   7 19.6120 2.76168   2
   7  10  -7 64.0415 3.66711   3
  -7 -10   7 62.4746 3.94932   2
   6  10  -7 166.409 5.28371   3
  -6 -10   7 178.893 5.83838   2
   5  10  -7 0.39226 1.47680   3
  -5 -10   7 0.40250 1.80102   2
   4  10  -7 25.0264 2.50801   3
  -4 -10   7 25.4900 2.71930   2
   3  10  -7 1.83498 1.38624   3
  -3 -10   7 0.90973 1.47353   2
   2  10  -7 285.513 6.12301   3
  -2 -10   7 279.452 6.66146   2
   1  10  -7 348.875 6.85383   3
  -1 -10   7 352.346 7.51982   2
  -1 -10   7 354.122 5.85940   1
   0  10  -7 14.7666 1.86191   3
   0  10  -7 12.8033 2.09991   2
   0 -10   7 12.9806 1.58342   1
  -1  10  -7 91.0514 3.39293   3
  -1  10  -7 87.4771 3.78774   2
   1 -10   7 90.7236 3.30220   1
  -2  10  -7 276.256 6.41700   2
  -2  10  -7 280.039 5.83829   3
   2 -10   7 283.047 6.08273   1
  -3  10  -7 276.269 6.42651   1
  -3  10  -7 264.406 5.73158   3
  -3  10  -7 265.453 6.33855   2
  -4  10  -7 54.0768 3.46085   1
  -4  10  -7 51.7632 3.04385   2
   4 -10   7 52.4732 2.72190   3
  -5  10  -7 100.393 3.92399   2
  -5  10  -7 105.106 4.48797   1
   5 -10   7 99.4781 3.61769   3
  -6  10  -7 24.2902 2.44240   2
  -6  10  -7 17.7522 2.82830   1
  -7  10  -7 4.09493 2.45621   1
  -8  10  -7 74.3766 4.90331   1
  -9  10  -7 6.11850 2.96842   1
 -12  -9   7 75.3883 5.05972   2
  11   9  -7 10.9056 2.66838   3
 -11  -9   7 11.6684 3.05576   2
  10   9  -7 4.14093 2.25078   3
 -10  -9   7 0.03178 2.28299   2
   9   9  -7 0.25256 1.87471   3
  -9  -9   7 -4.4070 1.84403   2
   8   9  -7 19.2998 2.68269   3
  -8  -9   7 17.3778 2.69564   2
   7   9  -7 36.0139 3.09271   3
  -7  -9   7 40.7433 3.38872   2
   6   9  -7 0.45650 1.53501   3
  -6  -9   7 -1.3698 1.43917   2
   5   9  -7 141.137 4.53161   3
  -5  -9   7 135.885 4.89603   2
   4   9  -7 126.129 4.27928   3
  -4  -9   7 120.690 4.38334   2
   3   9  -7 4.03034 1.52976   3
  -3  -9   7 3.80042 1.56693   2
   2   9  -7 1.88369 1.40656   3
  -2  -9   7 1.86456 1.57400   2
  -2  -9   7 0.99940 0.87691   1
   1   9  -7 395.785 7.22628   3
  -1  -9   7 400.304 7.82091   2
  -1  -9   7 408.128 6.17864   1
   0   9  -7 0.67324 1.21289   3
   0   9  -7 0.12434 1.43877   2
   0  -9   7 -0.2153 1.09801   1
  -1   9  -7 163.611 4.60545   2
  -1   9  -7 180.429 4.56390   3
  -1   9  -7 174.916 4.32769   1
  -2   9  -7 632.920 9.82360   3
  -2   9  -7 617.541 10.1166   2
  -2   9  -7 627.597 9.94484   1
  -3   9  -7 501.362 8.82444   2
  -3   9  -7 518.365 9.18852   1
  -4   9  -7 59.0092 3.37673   1
  -4   9  -7 63.1674 3.04445   2
   4  -9   7 60.5225 2.78136   3
  -5   9  -7 30.9494 2.61387   2
  -5   9  -7 33.5627 3.06822   1
   5  -9   7 28.3161 2.39458   3
  -6   9  -7 31.5787 3.29002   1
   6  -9   7 29.5547 2.48468   3
  -7   9  -7 95.5345 4.81904   1
  -8   9  -7 9.63746 2.85868   1
  -9   9  -7 20.0349 3.37947   1
 -10   9  -7 32.8401 4.03943   1
  12   8  -7 -0.6593 2.15776   3
 -12  -8   7 -2.5215 2.40984   2
  11   8  -7 1.73872 2.31074   3
 -11  -8   7 4.19365 2.56366   2
  10   8  -7 0.36403 2.05795   3
 -10  -8   7 -0.6037 2.23243   2
   9   8  -7 89.0774 4.28686   3
  -9  -8   7 87.9800 4.65578   2
   8   8  -7 348.377 7.91235   3
  -8  -8   7 348.617 8.31389   2
   7   8  -7 163.258 5.14647   3
  -7  -8   7 164.568 5.54411   2
   6   8  -7 163.701 4.91028   3
  -6  -8   7 159.870 5.12136   2
   5   8  -7 24.5641 2.44808   3
  -5  -8   7 25.0521 2.59957   2
   4   8  -7 208.289 5.14660   3
  -4  -8   7 205.013 5.56599   2
   3   8  -7 237.871 5.38279   3
  -3  -8   7 237.097 5.65540   2
   2   8  -7 0.65006 1.18827   3
  -2  -8   7 0.49860 0.70963   1
  -2  -8   7 1.29951 1.27745   2
   1   8  -7 29.0218 2.20951   3
  -1  -8   7 27.3583 2.23897   2
  -1  -8   7 25.4199 1.61190   1
   0   8  -7 377.812 6.22629   1
   0   8  -7 370.737 6.74045   3
   0  -8   7 393.039 7.26288   2
  -1   8  -7 24.6983 2.13218   1
  -1   8  -7 30.1063 2.35521   2
  -1   8  -7 29.7179 2.40802   3
  -2   8  -7 142.451 4.08424   1
  -2   8  -7 141.141 4.03235   2
  -2   8  -7 146.542 4.12441   3
  -3   8  -7 149.005 4.18603   2
  -3   8  -7 163.058 4.64630   1
   3  -8   7 160.418 4.22611   3
  -4   8  -7 429.781 8.50906   1
  -4   8  -7 438.267 7.59654   2
   4  -8   7 415.566 7.60923   3
  -5   8  -7 25.5115 2.81291   1
  -5   8  -7 25.7442 2.22312   2
   5  -8   7 25.7027 2.24903   3
  -6   8  -7 145.721 5.37637   1
   6  -8   7 155.877 4.66443   3
  -7   8  -7 225.374 6.94161   1
   7  -8   7 210.977 5.83669   3
  -8   8  -7 -2.8790 1.87717   1
  -9   8  -7 -1.3850 2.43769   1
 -10   8  -7 34.3060 4.09632   1
  12   7  -7 0.84260 2.02003   3
 -12  -7   7 1.27441 2.59196   2
  11   7  -7 5.62307 2.37307   3
 -11  -7   7 7.36300 2.70025   2
  10   7  -7 12.5060 2.55798   3
 -10  -7   7 14.1159 2.80167   2
   9   7  -7 9.55422 2.23257   3
  -9  -7   7 8.15550 2.24048   2
   8   7  -7 44.3721 3.38283   3
  -8  -7   7 44.5765 3.31311   2
   7   7  -7 40.5501 2.98451   3
  -7  -7   7 40.9199 3.27038   2
   6   7  -7 32.0440 2.65669   3
  -6  -7   7 31.8392 2.75275   2
   5   7  -7 84.8019 3.60140   3
  -5  -7   7 85.8036 3.80565   2
   4   7  -7 4.18520 1.43615   3
  -4  -7   7 5.88813 1.57837   2
   3   7  -7 334.842 6.37020   3
  -3  -7   7 332.611 6.67193   2
   2   7  -7 8.61397 1.53632   3
  -2  -7   7 6.68709 0.80772   1
  -2  -7   7 5.98842 1.42060   2
   1   7  -7 3.22220 0.94827   1
   1   7  -7 1.65694 1.32188   3
  -1  -7   7 3.11576 1.31581   2
   0   7  -7 598.263 9.11931   3
   0   7  -7 590.956 8.37093   1
   0  -7   7 591.475 9.15361   2
  -1   7  -7 307.928 5.87661   2
  -1   7  -7 320.482 5.88450   1
  -1   7  -7 318.066 6.09417   3
  -2   7  -7 3.73651 1.45047   1
  -2   7  -7 3.48784 1.23323   2
  -2   7  -7 3.14621 1.40366   3
  -3   7  -7 4.79465 1.30331   2
  -3   7  -7 4.02288 1.61884   1
   3  -7   7 7.87965 1.41252   3
  -4   7  -7 31.7681 2.07459   2
  -4   7  -7 24.6988 2.52441   1
   4  -7   7 32.5678 2.29710   3
  -5   7  -7 162.820 4.03996   2
  -5   7  -7 159.521 5.20276   1
   5  -7   7 155.440 4.60920   3
  -6   7  -7 83.8172 4.20127   1
   6  -7   7 77.9902 3.48752   3
  -7   7  -7 43.7335 3.80284   1
   7  -7   7 40.3021 3.07797   3
  -8   7  -7 38.8719 3.84601   1
   8  -7   7 32.5647 3.16163   3
  -9   7  -7 25.1400 3.30293   1
 -10   7  -7 -0.5021 2.52886   1
  13   6  -7 6.03850 2.55462   3
 -13  -6   7 7.68498 3.06814   2
  12   6  -7 4.17045 2.32076   3
 -12  -6   7 6.95288 2.66472   2
  11   6  -7 9.70168 2.50024   3
 -11  -6   7 8.96923 2.70411   2
  10   6  -7 191.070 6.06494   3
 -10  -6   7 202.107 6.63097   2
   9   6  -7 5.32661 2.01349   3
  -9  -6   7 2.27047 1.93388   2
   8   6  -7 16.1954 2.24899   3
  -8  -6   7 17.4597 2.55731   2
   7   6  -7 33.3979 2.74014   3
  -7  -6   7 35.2628 2.89708   2
   6   6  -7 182.706 5.04610   3
  -6  -6   7 184.895 5.39659   2
   5   6  -7 -0.5664 1.25701   3
  -5  -6   7 -0.1700 1.43549   2
   4   6  -7 2.53600 1.39697   3
  -4  -6   7 2.40203 1.30847   2
   3   6  -7 5.49891 1.38667   3
  -3  -6   7 6.81619 1.50540   2
   2   6  -7 85.6494 1.98121   1
   2   6  -7 87.2066 3.17082   3
  -2  -6   7 88.2854 3.05402   2
   1   6  -7 408.334 6.92037   3
   1   6  -7 397.590 5.84320   1
  -1  -6   7 398.286 6.83793   2
   0   6  -7 5.46148 1.14932   1
   0   6  -7 4.21322 1.25930   3
   0  -6   7 5.25668 1.19316   2
  -1   6  -7 201.624 4.51545   1
  -1   6  -7 195.421 4.63209   3
   1  -6   7 202.919 4.28002   2
  -2   6  -7 1095.08 14.8278   3
  -2   6  -7 1145.55 15.1436   1
  -2   6  -7 1128.27 14.1583   2
  -3   6  -7 409.836 6.52215   2
  -3   6  -7 414.994 7.82648   1
   3  -6   7 399.197 7.18785   3
  -4   6  -7 50.9444 3.29832   1
  -4   6  -7 55.3802 2.27304   2
   4  -6   7 58.6600 2.86685   3
  -5   6  -7 5.39897 1.85913   1
   5  -6   7 8.72919 1.67670   3
  -6   6  -7 -0.9339 1.61576   1
   6  -6   7 0.02722 1.37242   3
  -7   6  -7 118.073 5.25378   1
   7  -6   7 121.773 4.59871   3
  -8   6  -7 12.4236 2.54940   1
   8  -6   7 15.1318 2.48937   3
  -9   6  -7 117.402 5.63530   1
   9  -6   7 112.880 5.14259   3
 -10   6  -7 8.10445 2.86729   1
  13   5  -7 26.9353 3.31557   3
 -13  -5   7 31.6062 3.96218   2
  12   5  -7 -2.0893 1.98638   3
 -12  -5   7 0.62079 2.30103   2
  11   5  -7 5.03954 2.12939   3
 -11  -5   7 2.23963 2.27882   2
  10   5  -7 76.3298 4.01517   3
 -10  -5   7 75.1332 4.43105   2
   9   5  -7 43.0101 3.27469   3
  -9  -5   7 37.3313 3.28901   2
   8   5  -7 448.914 8.53803   3
  -8  -5   7 455.612 9.22759   2
   7   5  -7 413.399 7.89726   3
  -7  -5   7 413.228 8.37605   2
   6   5  -7 22.8166 2.24153   3
  -6  -5   7 24.5130 2.39735   2
   5   5  -7 217.509 5.11424   3
  -5  -5   7 226.163 5.51020   2
   4   5  -7 671.594 9.87349   3
  -4  -5   7 662.613 10.2282   2
   3   5  -7 19.9347 1.75867   3
   3   5  -7 22.9838 0.96580   1
  -3  -5   7 24.1609 1.98159   2
   2   5  -7 -0.4020 0.96248   3
   2   5  -7 0.79774 0.70428   1
  -2  -5   7 0.24304 1.02342   2
   1   5  -7 227.032 4.66310   3
   1   5  -7 223.578 4.02368   1
  -1  -5   7 218.845 4.49676   2
   0   5  -7 463.326 7.00848   1
   0   5  -7 455.366 7.37345   3
   0  -5   7 452.694 6.94956   2
  -1   5  -7 50.2972 2.57439   1
  -1   5  -7 51.6077 2.54678   3
   1  -5   7 51.1465 2.08858   2
  -2   5  -7 49.2520 2.80135   1
   2  -5   7 48.5102 1.98294   2
   2  -5   7 48.8997 2.50049   3
  -3   5  -7 79.3313 3.39812   1
  -3   5  -7 80.9047 2.44735   2
   3  -5   7 83.3774 3.15026   3
  -4   5  -7 234.719 4.14425   2
  -4   5  -7 231.994 5.98341   1
   4  -5   7 233.701 5.49746   3
  -5   5  -7 46.6756 3.23313   1
   5  -5   7 59.9930 3.11156   3
  -6   5  -7 46.6513 3.54789   1
   6  -5   7 55.4394 3.20076   3
  -7   5  -7 3.84390 2.01660   1
   7  -5   7 4.00361 1.76703   3
  -8   5  -7 62.7695 4.10842   1
   8  -5   7 62.0014 3.95788   3
  -9   5  -7 9.12825 2.69499   1
   9  -5   7 13.8417 2.84726   3
 -10   5  -7 3.92370 2.58519   1
  10  -5   7 4.79705 2.86459   3
  13   4  -7 7.45152 2.43742   3
 -13  -4   7 5.70715 2.85966   2
  12   4  -7 4.90458 2.15634   3
 -12  -4   7 -7.1607 1.97106   2
  11   4  -7 92.7810 4.36463   3
 -11  -4   7 93.6064 5.06475   2
  10   4  -7 8.32107 2.06255   3
 -10  -4   7 10.2033 2.59385   2
   9   4  -7 107.345 4.04846   3
  -9  -4   7 106.263 4.77594   2
   8   4  -7 230.975 5.64287   3
  -8  -4   7 238.373 6.51320   2
   7   4  -7 102.355 3.69056   3
  -7  -4   7 105.510 4.43635   2
   6   4  -7 4.35530 1.42209   3
   6   4  -7 1.98191 0.66861   1
  -6  -4   7 4.86924 1.64489   2
   5   4  -7 340.582 6.33004   3
   5   4  -7 356.832 4.36434   1
  -5  -4   7 350.858 6.97709   2
   4   4  -7 16.5391 1.71112   3
   4   4  -7 17.3899 1.05781   1
  -4  -4   7 15.9432 1.74375   2
   3   4  -7 26.0205 1.93307   3
   3   4  -7 24.7449 1.32490   1
  -3  -4   7 26.6033 1.96370   2
   2   4  -7 96.8295 2.97353   3
   2   4  -7 95.3390 2.36055   1
  -2  -4   7 95.0438 2.98481   2
   1   4  -7 65.0141 2.33489   1
   1   4  -7 68.1986 2.59772   3
  -1  -4   7 69.3229 2.37999   2
   0   4  -7 477.767 7.38782   1
   0   4  -7 484.390 7.63442   3
   0  -4   7 488.377 6.97589   2
  -1   4  -7 621.416 9.38710   3
  -1   4  -7 633.723 9.44211   1
   1  -4   7 642.890 8.33805   2
  -2   4  -7 275.385 5.83346   1
   2  -4   7 287.527 5.62961   3
   2  -4   7 284.995 4.42676   2
  -3   4  -7 6.34589 1.62567   1
   3  -4   7 8.25207 0.94392   2
   3  -4   7 6.35544 1.33123   3
  -4   4  -7 325.109 7.08794   1
   4  -4   7 322.766 6.68322   3
  -5   4  -7 2.15203 1.70619   1
   5  -4   7 4.71110 1.55330   3
  -6   4  -7 -1.1870 1.65066   1
   6  -4   7 -0.6429 1.56122   3
  -7   4  -7 2.07201 1.81585   1
   7  -4   7 0.80162 1.76835   3
  -8   4  -7 11.4862 2.69378   1
   8  -4   7 8.10090 2.28452   3
  -9   4  -7 3.36588 2.21543   1
   9  -4   7 3.00952 2.37627   3
 -10   4  -7 33.7082 3.91237   1
  10  -4   7 26.8232 3.78621   3
  13   3  -7 7.18518 2.32257   3
 -13  -3   7 0.34102 2.50557   2
  12   3  -7 3.27752 2.01585   3
 -12  -3   7 -1.7763 1.99022   2
  11   3  -7 2.90873 1.84846   3
 -11  -3   7 4.26713 2.43976   2
  10   3  -7 109.436 4.27023   3
 -10  -3   7 115.732 4.98897   2
   9   3  -7 263.253 6.17768   3
  -9  -3   7 259.050 7.04980   2
   8   3  -7 9.17398 1.86813   3
  -8  -3   7 11.6269 2.34886   2
   7   3  -7 1420.16 18.3707   3
   7   3  -7 1438.05 16.7001   1
  -7  -3   7 1461.34 19.6809   2
   6   3  -7 3.49856 1.33100   3
   6   3  -7 2.44183 0.90904   1
  -6  -3   7 3.58686 1.58358   2
   5   3  -7 8.58502 1.41264   3
   5   3  -7 11.9275 1.03963   1
  -5  -3   7 9.41850 1.66956   2
   4   3  -7 228.166 4.61889   3
   4   3  -7 227.245 3.68715   1
  -4  -3   7 224.557 4.94238   2
   3   3  -7 403.951 6.58624   3
   3   3  -7 422.116 5.83099   1
  -3  -3   7 407.672 6.75707   2
   2   3  -7 297.774 5.33216   3
   2   3  -7 294.177 4.83267   1
  -2  -3   7 298.452 5.26544   2
   1   3  -7 183.045 4.12059   3
   1   3  -7 180.617 3.81884   1
  -1  -3   7 180.846 3.62613   2
   0   3  -7 1902.42 22.6556   3
   0   3  -7 1911.04 22.5709   1
   0  -3   7 1919.59 21.5272   2
  -1   3  -7 198.897 4.60998   1
   1  -3   7 201.876 3.35230   2
  -2   3  -7 217.491 5.17197   1
   2  -3   7 226.523 3.34136   2
   2  -3   7 226.753 4.97823   3
  -3   3  -7 11.9879 2.02114   1
   3  -3   7 13.2687 1.71926   3
  -4   3  -7 78.3332 3.83154   1
   4  -3   7 75.1829 3.25334   3
  -5   3  -7 103.519 4.27839   1
   5  -3   7 101.551 4.04193   3
  -6   3  -7 24.8413 2.79674   1
   6  -3   7 25.3366 2.63539   3
  -7   3  -7 30.6001 3.10909   1
   7  -3   7 32.6571 3.15616   3
  -8   3  -7 103.316 4.94376   1
   8  -3   7 94.6196 4.80011   3
  -9   3  -7 38.2726 3.83466   1
   9  -3   7 42.6015 3.99538   3
 -10   3  -7 3.61518 2.43485   1
  10  -3   7 -9.0570 2.09937   3
 -14  -2   7 -5.7500 2.15843   2
 -13  -2   7 21.4863 3.50153   2
  12   2  -7 7.43811 2.08340   3
 -12  -2   7 0.97665 2.47819   2
  11   2  -7 86.5475 3.94396   3
 -11  -2   7 89.8550 4.93087   2
  10   2  -7 1.28702 1.57950   3
 -10  -2   7 -1.5827 1.89141   2
   9   2  -7 316.279 6.62343   3
  -9  -2   7 316.563 7.87057   2
   8   2  -7 142.590 3.61987   1
   8   2  -7 138.865 4.14389   3
  -8  -2   7 145.516 5.13521   2
   7   2  -7 181.830 4.54986   3
   7   2  -7 190.296 3.97574   1
  -7  -2   7 185.311 5.34296   2
   6   2  -7 71.3856 2.89327   3
   6   2  -7 69.9481 2.43725   1
  -6  -2   7 66.1085 3.50193   2
   5   2  -7 103.067 3.16417   3
   5   2  -7 101.163 2.58776   1
  -5  -2   7 94.4366 3.47581   2
   4   2  -7 338.440 5.81771   3
   4   2  -7 332.204 5.17154   1
  -4  -2   7 345.592 6.37692   2
   3   2  -7 1645.83 18.8765   1
   3   2  -7 1624.47 19.4217   3
  -3  -2   7 1634.41 19.7055   2
   2   2  -7 1.75231 0.99404   3
   2   2  -7 1.86479 1.01567   1
  -2  -2   7 -0.0757 0.93419   2
   1   2  -7 36.5509 2.21522   3
   1   2  -7 37.1468 2.17425   1
  -1  -2   7 37.1314 1.82145   2
   0   2  -7 56.6684 2.47663   1
   0   2  -7 55.9108 2.49184   3
   0  -2   7 58.4357 1.86119   2
  -1   2  -7 39.6155 2.40076   1
   1  -2   7 40.3649 2.25520   3
   1  -2   7 35.3666 1.30152   2
  -2   2  -7 30.4963 2.48254   1
   2  -2   7 33.6682 2.15186   3
  -3   2  -7 1.88648 1.53870   1
   3  -2   7 3.64631 1.31936   3
  -4   2  -7 51.9362 3.23301   1
   4  -2   7 52.7632 2.91355   3
  -5   2  -7 37.2618 3.22787   1
   5  -2   7 33.8806 2.89587   3
  -6   2  -7 4.92145 1.91374   1
   6  -2   7 5.35050 1.97724   3
  -7   2  -7 0.34161 1.93857   1
   7  -2   7 2.58361 1.84167   3
  -8   2  -7 137.936 5.74510   1
   8  -2   7 121.689 5.27301   3
  -9   2  -7 0.44415 2.14111   1
   9  -2   7 -2.6881 2.29160   3
 -10   2  -7 11.3201 3.05455   1
  10  -2   7 7.21625 2.83353   3
 -14  -1   7 2.62906 2.67343   2
 -13  -1   7 37.7788 4.09476   2
 -12  -1   7 17.9587 3.22139   2
  11   1  -7 -0.2884 1.56316   3
 -11  -1   7 0.84538 2.36777   2
  10   1  -7 257.002 5.93106   3
 -10  -1   7 256.029 7.35933   2
   9   1  -7 13.0665 1.72428   1
   9   1  -7 17.8931 2.07048   3
  -9  -1   7 11.8549 2.43584   2
   8   1  -7 6.76014 1.52997   3
   8   1  -7 8.19780 1.48729   1
  -8  -1   7 6.94354 2.24286   2
   7   1  -7 44.4684 2.43893   1
   7   1  -7 43.2870 2.63277   3
  -7  -1   7 39.2710 3.06985   2
   6   1  -7 140.297 3.47298   1
   6   1  -7 152.023 3.75639   3
  -6  -1   7 145.737 4.64035   2
   5   1  -7 55.4941 2.43146   1
   5   1  -7 58.8518 2.44178   3
  -5  -1   7 56.1781 2.85958   2
   4   1  -7 0.75308 1.01502   1
   4   1  -7 1.12767 0.90585   3
  -4  -1   7 3.84556 1.31450   2
   3   1  -7 43.6545 2.16311   3
   3   1  -7 45.5753 2.18326   1
  -3  -1   7 45.0217 2.39847   2
   2   1  -7 102.421 2.94688   1
   2   1  -7 107.507 2.97209   3
  -2  -1   7 110.224 3.03025   2
   1   1  -7 126.808 3.33094   3
   1   1  -7 133.954 3.60215   1
  -1  -1   7 133.011 2.94832   2
   0   1  -7 238.865 5.04973   1
   0  -1   7 233.797 4.76608   3
   0  -1   7 234.621 3.66329   2
  -1   1  -7 56.8809 2.96097   1
   1  -1   7 59.7487 2.59473   3
  -2   1  -7 45.3467 2.79548   1
   2  -1   7 47.8701 2.56975   3
  -3   1  -7 21.0936 2.30823   1
   3  -1   7 18.9216 2.00153   3
  -4   1  -7 23.8449 2.65004   1
   4  -1   7 22.6676 2.25817   3
  -5   1  -7 590.789 10.9523   1
   5  -1   7 602.491 10.7329   3
  -6   1  -7 61.9007 3.76700   1
   6  -1   7 63.7680 3.69690   3
  -7   1  -7 -0.6307 1.83177   1
   7  -1   7 1.23291 2.00282   3
  -8   1  -7 1.89205 1.99583   1
   8  -1   7 -2.5059 1.87596   3
  -9   1  -7 3.28357 2.33181   1
   9  -1   7 1.07345 2.55579   3
 -10   1  -7 1.07255 2.25776   1
  10  -1   7 0.18252 2.56064   3
 -14   0   7 -1.0387 2.41384   2
 -13   0   7 6.41248 2.74210   2
 -12   0   7 35.7492 3.89875   2
 -11   0   7 4.27973 2.43093   2
  10   0  -7 10.0159 1.84208   1
  10   0  -7 10.2110 1.82238   3
 -10   0   7 11.2183 2.48656   2
   9   0  -7 154.819 4.22543   3
   9   0  -7 150.112 4.33715   1
  -9   0   7 151.801 5.61436   2
   8   0  -7 12.0606 1.62372   3
   8   0  -7 13.4970 1.79931   1
  -8   0   7 13.2094 2.47085   2
   7   0  -7 2.10488 1.27468   3
   7   0  -7 2.52435 1.33463   1
  -7   0   7 5.95358 2.07329   2
   6   0  -7 155.414 3.67980   3
   6   0  -7 160.398 3.98991   1
  -6   0   7 153.552 4.69657   2
   5   0  -7 116.963 3.39713   1
   5   0  -7 115.519 3.08469   3
  -5   0   7 120.366 3.89976   2
   4   0  -7 36.6479 2.26574   1
   4   0  -7 34.5293 1.89930   3
  -4   0   7 33.6775 2.53915   2
   3   0  -7 83.2786 2.63928   3
   3   0  -7 84.1614 2.94986   1
  -3   0   7 90.5128 3.02015   2
   2   0  -7 26.2344 1.93824   3
   2   0  -7 27.7185 2.03090   1
  -2   0   7 24.4569 1.84433   2
   1   0  -7 369.508 6.55796   1
  -1   0   7 357.498 5.43907   2
  -1   0   7 360.653 6.03022   3
   0   0  -7 386.247 7.01901   1
   0   0   7 386.407 6.55824   3
   0   0   7 392.945 5.28800   2
  -1   0  -7 829.780 12.2510   1
   1   0   7 853.815 11.8615   3
  -2   0  -7 109.101 4.13082   1
   2   0   7 107.573 3.56352   3
  -3   0  -7 57.6362 3.24116   1
   3   0   7 57.6520 3.07259   3
  -4   0  -7 36.7346 2.98260   1
   4   0   7 35.7065 2.92478   3
  -5   0  -7 339.752 7.86317   1
   5   0   7 325.077 7.51923   3
  -6   0  -7 61.1485 3.78652   1
   6   0   7 63.7235 3.97950   3
  -7   0  -7 43.8783 3.55726   1
   7   0   7 45.2683 3.86651   3
  -8   0  -7 18.5276 2.91590   1
   8   0   7 10.4517 2.89375   3
  -9   0  -7 67.8245 4.74624   1
   9   0   7 73.9296 4.88826   3
 -10   0  -7 26.0213 3.47417   1
  10   0   7 22.7941 3.92020   3
 -14   1   7 12.0618 3.12479   2
 -13   1   7 4.93202 2.86925   2
 -12   1   7 66.2687 4.75951   2
  11  -1  -7 69.3294 3.62389   1
 -11   1   7 55.2471 4.38073   2
  10  -1  -7 18.0460 2.33051   1
 -10   1   7 20.6066 2.88569   2
   9  -1  -7 99.3346 3.83045   1
   9  -1  -7 100.669 3.33595   3
  -9   1   7 101.275 4.75931   2
   8  -1  -7 77.7590 2.84818   3
   8  -1  -7 73.7731 3.38299   1
  -8   1   7 73.6665 3.92649   2
   7  -1  -7 169.894 4.49419   1
   7  -1  -7 177.262 3.92564   3
  -7   1   7 164.852 5.18604   2
   6  -1  -7 119.853 3.12194   3
   6  -1  -7 114.302 3.71727   1
  -6   1   7 119.832 4.44377   2
   5  -1  -7 627.759 8.60952   3
   5  -1  -7 632.310 9.46400   1
  -5   1   7 640.055 10.1893   2
   4  -1  -7 68.0654 2.30665   3
   4  -1  -7 63.2968 2.93461   1
  -4   1   7 65.5366 3.09309   2
   3  -1  -7 134.643 3.22505   3
   3  -1  -7 133.700 3.78200   1
  -3   1   7 126.504 3.57358   2
   2  -1  -7 2.64734 1.27794   1
  -2   1   7 1.39622 0.85246   3
  -2   1   7 0.01235 1.10417   2
   1  -1  -7 506.084 8.33440   1
  -1   1   7 511.483 7.10265   2
  -1   1   7 508.221 7.66922   3
   0  -1  -7 1269.30 16.7007   1
   0   1   7 1231.92 15.9206   3
   0   1   7 1268.32 14.4002   2
  -1  -1  -7 184.608 5.00081   1
   1   1   7 201.890 4.64042   3
  -2  -1  -7 7.56233 1.92095   1
   2   1   7 5.83761 1.40151   3
  -3  -1  -7 -2.4428 1.44862   1
   3   1   7 0.97740 1.33387   3
  -4  -1  -7 11.7777 2.15509   1
   4   1   7 11.1584 2.01361   3
  -5  -1  -7 36.9074 3.16046   1
   5   1   7 44.8438 3.45244   3
  -6  -1  -7 10.4644 2.29169   1
   6   1   7 13.7681 2.43270   3
  -7  -1  -7 4.19144 2.08868   1
   7   1   7 8.38961 2.55965   3
  -8  -1  -7 -1.9481 2.06245   1
   8   1   7 0.24098 2.33093   3
  -9  -1  -7 16.7527 3.10590   1
   9   1   7 14.7192 3.31514   3
 -10  -1  -7 32.0040 3.94235   1
 -14   2   7 18.4861 3.39028   2
 -13   2   7 17.7882 3.46695   2
 -12   2   7 179.365 6.89243   2
  11  -2  -7 5.43302 1.98918   1
 -11   2   7 -2.3831 2.31843   2
  10  -2  -7 244.599 6.25814   1
 -10   2   7 240.238 7.13095   2
   9  -2  -7 107.671 4.16551   1
  -9   2   7 116.012 4.91701   2
   8  -2  -7 12.3132 1.97473   1
   8  -2  -7 13.5114 1.46326   3
  -8   2   7 8.69882 2.24399   2
   7  -2  -7 233.476 4.29731   3
   7  -2  -7 222.315 5.41046   1
  -7   2   7 209.249 5.96595   2
   6  -2  -7 224.951 5.36164   1
   6  -2  -7 228.880 4.19562   3
  -6   2   7 220.212 5.78774   2
   5  -2  -7 611.034 9.59862   1
   5  -2  -7 620.913 8.32864   3
  -5   2   7 631.266 10.2411   2
   4  -2  -7 1071.24 14.3600   1
   4  -2  -7 1051.20 12.9988   3
  -4   2   7 1065.89 14.4496   2
   3  -2  -7 664.794 10.0145   1
  -3   2   7 637.797 8.74475   3
  -3   2   7 647.547 9.59354   2
   2  -2  -7 359.482 6.79769   1
  -2   2   7 365.351 6.14037   2
  -2   2   7 358.762 5.82320   3
   1  -2  -7 70.5736 3.26897   1
  -1   2   7 73.3462 2.57781   2
  -1   2   7 73.2049 2.60262   3
   0  -2  -7 328.254 6.78871   1
   0   2   7 332.559 4.96072   2
   0   2   7 326.838 6.08191   3
  -1  -2  -7 436.289 8.31627   1
   1   2   7 438.995 7.71801   3
   1   2   7 440.887 5.53904   2
  -2  -2  -7 547.629 9.80387   1
   2   2   7 544.279 9.27580   3
  -3  -2  -7 23.1326 2.59669   1
   3   2   7 29.1854 2.59984   3
  -4  -2  -7 83.1701 4.01602   1
   4   2   7 81.2359 4.02398   3
  -5  -2  -7 28.0132 3.07044   1
   5   2   7 27.2082 2.84515   3
  -6  -2  -7 20.4623 2.75588   1
   6   2   7 16.1719 2.69533   3
  -7  -2  -7 171.390 6.31210   1
   7   2   7 173.564 6.38006   3
  -8  -2  -7 16.4387 3.01824   1
   8   2   7 12.2441 3.13830   3
  -9  -2  -7 35.8810 3.86095   1
   9   2   7 41.1084 4.41004   3
 -14   3   7 13.6959 3.27721   2
 -13   3   7 254.140 8.44532   2
  12  -3  -7 22.0388 2.99876   1
 -12   3   7 19.6686 3.39474   2
  11  -3  -7 61.4035 3.87536   1
 -11   3   7 67.4322 4.59990   2
  10  -3  -7 50.8618 3.41544   1
 -10   3   7 47.6077 3.72908   2
   9  -3  -7 77.9087 3.80240   1
  -9   3   7 78.5786 4.22391   2
   8  -3  -7 2.05096 1.71949   1
  -8   3   7 7.12118 2.26533   2
   7  -3  -7 35.1887 2.70720   1
   7  -3  -7 30.5967 1.76611   3
  -7   3   7 36.3863 3.19077   2
   6  -3  -7 24.8157 2.43778   1
   6  -3  -7 27.5029 1.73611   3
  -6   3   7 24.0576 2.56603   2
   5  -3  -7 83.6490 2.43649   3
   5  -3  -7 93.2089 3.83724   1
  -5   3   7 79.2746 3.53815   2
   4  -3  -7 226.733 5.45400   1
  -4   3   7 237.121 4.11652   3
  -4   3   7 237.169 5.51443   2
   3  -3  -7 107.076 3.96512   1
  -3   3   7 101.182 3.50971   2
  -3   3   7 98.8764 2.64397   3
   2  -3  -7 793.095 11.9158   1
  -2   3   7 790.245 10.9154   2
  -2   3   7 779.213 10.5463   3
   1  -3  -7 769.890 11.9524   1
  -1   3   7 772.438 10.8298   3
  -1   3   7 799.719 10.4432   2
   0  -3  -7 23.5006 2.45681   1
   0   3   7 24.8741 2.00710   3
   0   3   7 26.1762 1.73386   2
  -1  -3  -7 73.3566 3.66993   1
   1   3   7 72.1549 3.06511   3
   1   3   7 75.4026 2.06087   2
  -2  -3  -7 287.682 6.91248   1
   2   3   7 290.737 6.40917   3
  -3  -3  -7 0.44148 1.67701   1
   3   3   7 0.56311 1.46952   3
  -4  -3  -7 70.9557 3.87112   1
   4   3   7 73.2107 3.79592   3
  -5  -3  -7 75.2952 4.07887   1
   5   3   7 85.9706 4.51402   3
  -6  -3  -7 0.42677 1.79048   1
   6   3   7 -2.7257 1.78945   3
  -7  -3  -7 16.8041 2.91811   1
   7   3   7 12.7419 3.00042   3
  -8  -3  -7 28.3206 3.50008   1
   8   3   7 24.7905 3.75802   3
  -9  -3  -7 29.8949 3.65842   1
   9   3   7 33.5204 4.31140   3
 -13   4   7 45.5148 4.46549   2
  12  -4  -7 73.9476 4.48342   1
 -12   4   7 80.8585 4.89553   2
  11  -4  -7 14.2204 2.60308   1
 -11   4   7 14.8262 2.96581   2
  10  -4  -7 7.45479 2.17396   1
 -10   4   7 8.32081 2.37798   2
   9  -4  -7 28.6537 2.76084   1
  -9   4   7 26.2793 3.16948   2
   8  -4  -7 21.7354 2.56193   1
  -8   4   7 22.5543 2.79453   2
   7  -4  -7 1.87120 1.73843   1
  -7   4   7 1.86458 1.79510   2
   6  -4  -7 132.850 4.63487   1
  -6   4   7 132.518 4.66315   2
   5  -4  -7 1009.70 14.6563   1
  -5   4   7 1006.96 14.7182   2
  -5   4   7 1013.18 12.0434   3
   4  -4  -7 329.346 6.91359   1
  -4   4   7 332.886 5.11743   3
  -4   4   7 318.105 6.69261   2
   3  -4  -7 27.9628 2.55710   1
  -3   4   7 28.3610 1.68994   3
  -3   4   7 28.7014 2.53153   2
   2  -4  -7 819.513 12.5645   1
  -2   4   7 821.037 11.0081   3
  -2   4   7 813.622 11.4664   2
   1  -4  -7 633.502 10.6497   1
  -1   4   7 627.258 9.06977   2
  -1   4   7 628.732 9.37676   3
   0  -4  -7 48.0695 3.55159   1
   0   4   7 46.2130 2.63322   3
   0   4   7 46.0426 2.20334   2
  -1  -4  -7 29.0440 2.77215   1
   1   4   7 32.7090 2.63172   3
   1   4   7 28.4289 1.70214   2
  -2  -4  -7 76.1241 4.11566   1
   2   4   7 80.3582 3.73293   3
  -3  -4  -7 1.37768 1.75930   1
   3   4   7 0.06725 1.54978   3
  -4  -4  -7 5.70338 2.02786   1
   4   4   7 2.47947 2.00586   3
  -5  -4  -7 27.0651 3.01085   1
   5   4   7 32.6982 3.43076   3
  -6  -4  -7 41.1165 3.73397   1
   6   4   7 45.1896 3.98164   3
  -7  -4  -7 128.771 5.69946   1
   7   4   7 139.536 6.09673   3
  -8  -4  -7 13.1577 2.81193   1
   8   4   7 9.13410 3.11625   3
  13  -5  -7 100.583 5.31862   1
 -13   5   7 108.875 5.91160   2
  12  -5  -7 -1.9267 1.93340   1
 -12   5   7 1.34980 2.52177   2
  11  -5  -7 88.8621 4.68123   1
 -11   5   7 86.7201 5.14714   2
  10  -5  -7 -1.1217 1.83762   1
 -10   5   7 2.31194 2.33504   2
   9  -5  -7 17.4308 2.64288   1
  -9   5   7 15.8110 2.73711   2
   8  -5  -7 9.99712 2.18505   1
  -8   5   7 15.3318 2.71423   2
   7  -5  -7 147.196 5.13823   1
  -7   5   7 149.504 5.18280   2
   6  -5  -7 525.868 9.74336   1
  -6   5   7 530.351 9.86506   2
   5  -5  -7 1167.15 16.6268   1
  -5   5   7 1132.45 16.3731   2
   4  -5  -7 0.28634 1.67332   1
  -4   5   7 -0.8833 1.43025   2
  -4   5   7 0.10004 0.74869   3
   3  -5  -7 14.9475 2.29227   1
  -3   5   7 20.7495 1.56113   3
  -3   5   7 18.5164 2.17183   2
   2  -5  -7 8.77915 2.07427   1
  -2   5   7 10.3893 1.69153   2
  -2   5   7 9.60092 1.41949   3
   1  -5  -7 39.2046 3.26808   1
  -1   5   7 39.8518 2.50893   3
  -1   5   7 39.7959 2.51700   2
   0  -5  -7 97.8750 4.27472   1
   0   5   7 108.563 3.12343   2
   0   5   7 101.787 3.63759   3
  -1  -5  -7 139.034 5.03477   1
   1   5   7 143.733 4.53753   3
   1   5   7 144.640 3.44462   2
  -2  -5  -7 -1.0026 1.83931   1
   2   5   7 -0.0655 1.62162   3
  -3  -5  -7 290.549 7.57060   1
   3   5   7 296.519 7.35920   3
  -4  -5  -7 -1.8057 1.70748   1
   4   5   7 3.08071 2.13056   3
  -5  -5  -7 31.5872 3.24199   1
   5   5   7 31.5573 3.51489   3
  -6  -5  -7 34.4549 3.62340   1
   6   5   7 35.5712 3.85234   3
  -7  -5  -7 202.290 7.06305   1
   7   5   7 206.770 7.61187   3
  -8  -5  -7 51.7810 4.32621   1
   8   5   7 52.5888 4.70085   3
  13  -6  -7 -2.4810 2.28037   1
 -13   6   7 0.63148 2.62687   2
  12  -6  -7 15.6220 3.07832   1
 -12   6   7 10.9297 3.12126   2
  11  -6  -7 39.7766 3.73608   1
 -11   6   7 49.8310 4.37492   2
  10  -6  -7 74.3295 4.52603   1
 -10   6   7 84.3750 4.92290   2
   9  -6  -7 -0.7424 1.93703   1
  -9   6   7 0.37642 1.94908   2
   8  -6  -7 38.0208 3.40453   1
  -8   6   7 33.8450 3.28811   2
   7  -6  -7 39.9546 3.26844   1
  -7   6   7 41.8957 3.58827   2
   6  -6  -7 91.1023 4.22425   1
  -6   6   7 89.4700 4.11219   2
   5  -6  -7 357.674 8.05028   1
  -5   6   7 348.527 7.72919   2
   4  -6  -7 56.7457 3.62642   1
  -4   6   7 60.6911 3.22561   2
   3  -6  -7 146.686 5.00864   1
  -3   6   7 147.069 3.51002   3
  -3   6   7 144.659 4.51666   2
   2  -6  -7 58.0812 3.60480   1
  -2   6   7 58.8705 2.60029   3
  -2   6   7 52.4525 2.93042   2
   1  -6  -7 4.96828 2.16775   1
  -1   6   7 10.3338 1.57478   3
  -1   6   7 5.71116 1.48568   2
   0  -6  -7 50.7531 3.57809   1
   0   6   7 46.8811 2.56298   2
   0   6   7 43.9254 2.83983   3
  -1  -6  -7 6.02280 2.11561   1
   1   6   7 6.66244 1.87664   3
  -2  -6  -7 -1.0519 1.90573   1
   2   6   7 -2.7410 1.50371   3
  -3  -6  -7 71.1274 4.11560   1
   3   6   7 64.3874 3.83314   3
  -4  -6  -7 1.92208 2.14635   1
   4   6   7 2.04395 2.12736   3
  -5  -6  -7 2.58928 2.17253   1
   5   6   7 -2.9332 2.27058   3
  -6  -6  -7 63.7430 4.43875   1
   6   6   7 58.0790 4.42780   3
  -7  -6  -7 80.5573 4.93059   1
   7   6   7 81.0952 5.52211   3
  13  -7  -7 -1.3129 2.54007   1
  12  -7  -7 29.3213 3.77897   1
 -12   7   7 28.8129 3.94020   2
  11  -7  -7 -0.4098 2.23919   1
 -11   7   7 9.45580 2.87954   2
  10  -7  -7 82.6542 4.88589   1
 -10   7   7 90.4665 5.18063   2
   9  -7  -7 132.015 5.52264   1
  -9   7   7 124.428 5.45836   2
   8  -7  -7 44.8616 3.86025   1
  -8   7   7 40.6980 3.75802   2
   7  -7  -7 43.1311 3.68337   1
  -7   7   7 39.6156 3.33028   2
   6  -7  -7 17.3871 2.65544   1
  -6   7   7 15.5935 2.52300   2
   5  -7  -7 195.751 6.04143   1
  -5   7   7 198.543 5.85717   2
   4  -7  -7 2.83657 1.99525   1
  -4   7   7 3.75595 1.67156   2
   3  -7  -7 88.0550 4.29444   1
  -3   7   7 88.7185 3.80779   2
   2  -7  -7 31.9397 3.12561   1
  -2   7   7 30.3994 2.61633   2
  -2   7   7 30.3962 2.27603   3
   1  -7  -7 -0.3980 1.99111   1
  -1   7   7 1.31435 1.39643   2
  -1   7   7 1.82220 1.40966   3
   0  -7  -7 1.57866 1.91429   1
   0   7   7 -0.5515 1.55727   3
   0   7   7 2.37513 1.34241   2
  -1  -7  -7 0.98572 1.92187   1
   1   7   7 2.26207 1.77923   3
  -2  -7  -7 19.2912 2.82669   1
   2   7   7 15.7418 2.52847   3
  -3  -7  -7 114.168 5.31334   1
   3   7   7 121.039 5.17557   3
  -4  -7  -7 12.5830 2.66107   1
   4   7   7 9.32520 2.68746   3
  -5  -7  -7 19.2412 2.98424   1
   5   7   7 13.8697 3.19352   3
  -6  -7  -7 29.4558 3.53295   1
   6   7   7 34.5365 4.02959   3
  -7  -7  -7 6.71648 2.56020   1
   7   7   7 7.39962 3.22626   3
  12  -8  -7 18.5506 3.47764   1
 -12   8   7 23.2125 3.49897   2
  11  -8  -7 6.19171 2.66465   1
 -11   8   7 6.56411 2.72112   2
  10  -8  -7 6.75855 2.77479   1
 -10   8   7 12.3510 2.90535   2
   9  -8  -7 10.9573 2.86643   1
  -9   8   7 8.83906 2.72377   2
   8  -8  -7 34.9349 3.55031   1
  -8   8   7 36.3743 3.65187   2
   7  -8  -7 44.6657 3.96218   1
  -7   8   7 54.5582 3.93949   2
   6  -8  -7 139.241 5.62006   1
  -6   8   7 147.137 5.29005   2
   5  -8  -7 86.5252 4.46408   1
  -5   8   7 90.3556 4.30142   2
   4  -8  -7 1.13087 2.21363   1
  -4   8   7 3.23166 1.93478   2
   3  -8  -7 15.9297 2.71609   1
  -3   8   7 13.7250 2.16321   2
   2  -8  -7 66.2486 4.33298   1
  -2   8   7 68.7756 3.41877   2
   1  -8  -7 13.6841 2.62025   1
  -1   8   7 12.7532 2.01146   2
  -1   8   7 12.1824 1.96334   3
   0  -8  -7 13.3475 2.72444   1
   0   8   7 14.8462 1.96065   2
   0   8   7 9.49650 2.03033   3
  -1  -8  -7 7.13958 2.28309   1
   1   8   7 4.35646 1.98177   3
  -2  -8  -7 51.3654 4.19456   1
   2   8   7 45.7919 3.66869   3
  -3  -8  -7 21.3827 3.09500   1
   3   8   7 15.3351 2.93276   3
  -4  -8  -7 63.8034 4.31110   1
   4   8   7 64.9018 4.66629   3
  -5  -8  -7 43.5046 3.80059   1
   5   8   7 38.9563 4.23077   3
  -6  -8  -7 34.0555 3.73731   1
   6   8   7 27.8585 3.90232   3
  11  -9  -7 15.9902 3.32437   1
 -11   9   7 17.8286 3.25923   2
  10  -9  -7 -5.5225 2.30737   1
 -10   9   7 2.86724 2.48697   2
   9  -9  -7 2.43667 2.61963   1
  -9   9   7 3.65875 2.38095   2
   8  -9  -7 53.9379 4.44591   1
  -8   9   7 54.5572 4.29077   2
   7  -9  -7 10.2852 2.62768   1
  -7   9   7 14.7426 2.77214   2
   6  -9  -7 274.557 7.79291   1
  -6   9   7 290.245 7.72249   2
   5  -9  -7 28.8894 3.22202   1
  -5   9   7 31.7489 3.21809   2
   4  -9  -7 173.200 6.23613   1
  -4   9   7 166.522 5.50088   2
   3  -9  -7 101.685 5.05462   1
  -3   9   7 98.5151 4.28258   2
   2  -9  -7 1.11405 2.17131   1
  -2   9   7 -0.4497 1.58622   2
   1  -9  -7 8.57092 2.65365   1
  -1   9   7 7.26252 1.90142   2
   0  -9  -7 40.7150 3.89097   1
  -1  -9  -7 6.12669 2.63907   1
   1   9   7 3.29410 2.11045   3
  -2  -9  -7 23.9463 3.38174   1
   2   9   7 21.8328 3.08008   3
  -3  -9  -7 61.3741 4.66137   1
   3   9   7 58.9808 4.43743   3
  -4  -9  -7 -2.7807 2.19763   1
   4   9   7 -1.7219 2.54330   3
  -5  -9  -7 4.46072 2.48404   1
   5   9   7 1.78009 2.83495   3
  11 -10  -7 20.4740 3.80889   1
  10 -10  -7 62.8041 4.81233   1
 -10  10   7 60.3606 4.70998   2
   9 -10  -7 66.6649 5.04169   1
  -9  10   7 74.9670 4.95277   2
   8 -10  -7 -1.9194 2.52909   1
  -8  10   7 0.52053 2.30494   2
   7 -10  -7 42.7599 4.04675   1
  -7  10   7 54.9662 4.23160   2
   6 -10  -7 10.2912 2.80667   1
  -6  10   7 11.6537 2.64108   2
   5 -10  -7 3.77075 2.39139   1
  -5  10   7 5.20803 2.17545   2
   4 -10  -7 167.416 6.44319   1
  -4  10   7 159.616 5.64321   2
   3 -10  -7 199.418 6.82377   1
  -3  10   7 205.547 6.28118   2
   2 -10  -7 32.0169 3.77053   1
  -2  10   7 38.1959 3.18896   2
   1 -10  -7 80.7681 5.05167   1
  -1  10   7 80.9965 4.01612   2
   0 -10  -7 120.257 5.78368   1
  -1 -10  -7 3.04539 2.56405   1
  -2 -10  -7 3.30715 2.36489   1
   2  10   7 1.22306 2.34964   3
  -3 -10  -7 27.0443 3.55812   1
   3  10   7 15.1635 3.06915   3
  -4 -10  -7 16.0799 3.04978   1
   4  10   7 8.38692 3.13650   3
  -5 -10  -7 16.2662 3.02986   1
   5  10   7 7.09235 3.26428   3
  10 -11  -7 35.7321 4.44372   1
   9 -11  -7 -3.7668 2.36186   1
  -9  11   7 0.71293 2.33255   2
   8 -11  -7 24.2522 3.68385   1
  -8  11   7 24.3645 3.53798   2
   7 -11  -7 59.7052 4.86352   1
  -7  11   7 62.4168 4.48143   2
   6 -11  -7 7.12022 2.79570   1
  -6  11   7 11.1776 2.67620   2
   5 -11  -7 72.1555 5.06794   1
  -5  11   7 76.5183 4.46318   2
   4 -11  -7 56.6094 4.47061   1
  -4  11   7 58.8755 3.98383   2
   3 -11  -7 23.9829 3.48943   1
  -3  11   7 22.3090 2.98624   2
   2 -11  -7 26.8916 3.68582   1
  -2  11   7 29.5115 3.13364   2
   1 -11  -7 124.609 6.09942   1
   0 -11  -7 53.0156 4.74013   1
  -1 -11  -7 0.61443 2.49165   1
  -2 -11  -7 -1.4925 2.49140   1
  -3 -11  -7 25.1107 3.51142   1
   8 -12  -7 2.27210 2.93389   1
  -8  12   7 7.73760 2.76834   2
   7 -12  -7 36.5620 4.17132   1
  -7  12   7 41.8999 4.14400   2
   6 -12  -7 38.3445 4.22216   1
  -6  12   7 35.5072 3.83009   2
   5 -12  -7 -0.4016 2.73402   1
  -5  12   7 0.88263 2.06713   2
   4 -12  -7 11.4643 3.30747   1
  -4  12   7 14.5556 2.81077   2
   3 -12  -7 41.0595 4.45188   1
  -3  12   7 46.5179 3.77836   2
   2 -12  -7 1.32162 2.59841   1
  -2  12   7 6.29849 2.28889   2
   1 -12  -7 4.76749 2.71133   1
   0 -12  -7 -0.4437 2.52424   1
  -1 -12  -7 87.3547 5.60211   1
  -2 -12  -7 23.4255 3.54531   1
  -7  13   7 9.02298 3.00348   2
   6 -13  -7 38.2018 4.51322   1
  -6  13   7 49.1443 4.29787   2
   5 -13  -7 26.6101 4.03615   1
  -5  13   7 22.1634 3.40630   2
   4 -13  -7 133.528 6.74304   1
  -4  13   7 141.366 5.89663   2
   3 -13  -7 4.13985 3.01124   1
  -3  13   7 1.90253 2.29200   2
   2 -13  -7 205.309 7.76597   1
   1 -13  -7 5.13472 2.82044   1
   0 -13  -7 8.72595 3.15469   1
  -4  14   7 10.7108 2.81515   2
   4  17  -8 30.5067 3.26626   3
  -4 -17   8 39.4606 4.25051   2
  -3 -17   8 44.1759 4.43765   2
  -2 -17   8 15.1747 3.12667   2
  -1 -17   8 0.38768 2.37596   2
   0 -17   8 4.77137 2.59312   2
   1 -17   8 4.65178 2.48903   2
  -2  17  -8 133.669 6.21170   2
  -3  17  -8 91.1049 5.34421   2
  -4  17  -8 -0.8770 2.22457   2
   6  16  -8 46.8378 3.90869   3
  -6 -16   8 41.2640 4.30526   2
   5  16  -8 13.7858 2.63585   3
  -5 -16   8 10.2030 2.72613   2
   4  16  -8 90.4154 4.49705   3
  -4 -16   8 95.0068 5.36884   2
   3  16  -8 71.6268 4.02521   3
  -3 -16   8 63.2746 4.70730   2
   2  16  -8 55.3790 3.55292   3
  -2 -16   8 48.5111 4.07516   2
  -1 -16   8 34.8823 3.71004   2
   0 -16   8 86.6530 5.14368   2
   1 -16   8 2.54340 2.42546   2
  -2  16  -8 99.4596 5.38508   2
  -3  16  -8 9.32194 2.57393   2
  -4  16  -8 129.356 5.82958   2
  -5  16  -8 70.4819 4.79506   2
   5 -16   8 66.4409 4.65096   1
   6 -16   8 39.3551 4.12620   1
   7  15  -8 101.731 5.10544   3
  -7 -15   8 85.1856 5.24134   2
   6  15  -8 5.98235 2.26243   3
  -6 -15   8 13.0872 2.97268   2
   5  15  -8 49.3879 3.75121   3
  -5 -15   8 43.0183 4.20531   2
   4  15  -8 10.8566 2.39334   3
  -4 -15   8 8.86120 2.51837   2
   3  15  -8 61.0556 3.78627   3
  -3 -15   8 60.6084 4.16095   2
   2  15  -8 2.24901 1.79139   3
  -2 -15   8 5.10533 2.29003   2
   1  15  -8 33.7005 2.97270   3
  -1 -15   8 39.0979 3.87612   2
   0 -15   8 104.268 5.09555   2
  -1  15  -8 95.5726 5.04631   2
  -2  15  -8 6.17304 2.35724   2
  -3  15  -8 4.74438 2.37479   2
  -4  15  -8 77.9495 4.60362   2
   4 -15   8 71.3627 4.37457   1
  -5  15  -8 263.474 7.85978   2
   5 -15   8 260.738 7.91543   1
   6 -15   8 1.08785 2.50190   1
   7 -15   8 10.0683 3.06209   1
   8  14  -8 7.10095 2.49648   3
  -8 -14   8 2.87211 2.33650   2
   7  14  -8 22.4102 2.99244   3
  -7 -14   8 22.4331 3.44795   2
   6  14  -8 6.63533 2.18410   3
  -6 -14   8 11.1026 2.61517   2
   5  14  -8 104.352 4.77811   3
  -5 -14   8 99.6746 5.03145   2
   4  14  -8 1.20552 1.72572   3
  -4 -14   8 3.69573 2.13895   2
   3  14  -8 19.1137 2.51558   3
  -3 -14   8 17.7348 2.88163   2
   2  14  -8 51.4582 3.28918   3
  -2 -14   8 43.3642 3.89242   2
   1  14  -8 34.9566 2.93227   3
  -1 -14   8 40.0220 3.43733   2
   0  14  -8 31.6482 2.75114   3
   0 -14   8 31.7377 3.36994   2
  -1  14  -8 16.7180 2.22644   3
  -1  14  -8 14.8784 2.67865   2
  -2  14  -8 187.859 6.38995   2
  -3  14  -8 4.74481 2.10837   2
   3 -14   8 -2.5928 1.77275   1
  -4  14  -8 15.5385 2.73981   2
   4 -14   8 16.7907 2.76083   1
  -5  14  -8 -4.6808 1.71142   2
   5 -14   8 3.78668 2.30223   1
   6 -14   8 4.26437 2.42281   1
   7 -14   8 -3.9989 2.18631   1
   9  13  -8 9.33898 2.63424   3
  -9 -13   8 5.94509 2.65066   2
   8  13  -8 340.621 8.96907   3
  -8 -13   8 337.068 9.21852   2
   7  13  -8 1.11627 2.00107   3
  -7 -13   8 0.96526 2.17747   2
   6  13  -8 -1.4925 1.86319   3
  -6 -13   8 -0.1010 1.89358   2
   5  13  -8 28.8810 2.89193   3
  -5 -13   8 29.4212 3.38972   2
   4  13  -8 36.0927 3.00203   3
  -4 -13   8 47.0881 3.71615   2
   3  13  -8 18.8215 2.37700   3
  -3 -13   8 17.8895 2.67123   2
   2  13  -8 0.01390 1.50866   3
  -2 -13   8 -2.8087 1.72194   2
   1  13  -8 17.2373 2.21380   3
  -1 -13   8 17.9327 2.72891   2
   0  13  -8 49.5487 3.09445   3
   0 -13   8 50.4665 3.70967   2
  -1  13  -8 8.49884 2.24488   2
[truncated: 258,376 more chars]
